# Supplementary material for: Indole-3-thio­uronium nitrate
Source: Acta Crystallogr Sect E Struct Rep Online. 2007 Dec 6;64(Pt 1):o194. doi: 10.1107/S1600536807064707 (PMC2915257; doi:10.1107/S1600536807064707)
Supplement: Supplementary file 1 [file e-64-0o194-sup1.cif]

##############################################################################
###                                                                        ###
###        Electronic paper (Acta Crystallographica Section E)             ###
###                                                                        ###
##############################################################################
#                                                                            #
# This CIF contains the data in a paper accepted for publication in Acta     #
# Crystallographica Section E. It conforms to the requirements of Notes      #
# for Authors for Section E, and has been peer reviewed under the auspices   #
# of the IUCr Commission on Journals.                                        #
#                                                                            #
# Full details of the Crystallographic Information File format               #
# are given in the paper "The Crystallographic Information File (CIF):       #
# a New Standard Archive File for Crystallography" by S. R. Hall, F. H.      #
# Allen and I. D. Brown [Acta Cryst. (1991), A47, 655-685].                  #
#                                                                            #
# The current version of the core CIF dictionary is obtainable from          #
# ftp://ftp.iucr.org/pub/cif_core.dic. The current version number is 2.1.    #
#                                                                            #
# Software is freely available for graphical display of the structure(s) in  #
# this CIF.  For information consult the CIF home page http://www.iucr.org/  #
# cif/home.html                                                              #
#                                                                            #
##############################################################################
                                             
data_I
_audit_creation_method     SHELXL-97
_chemical_name_systematic
;
Indole-3-thiouronium nitrate
;
_chemical_name_common     ?
_chemical_formula_moiety     'C9 H10 N3 S +, N O3 -'
_chemical_formula_sum     'C9 H10 N4 O3 S'
_chemical_formula_iupac     'C9 H10 N3 S +, N O3 -'
_chemical_formula_weight     254.27
_chemical_melting_point     ?
_symmetry_cell_setting     orthorhombic
_symmetry_space_group_name_H-M     'P b c a'
_symmetry_space_group_name_Hall     '-P 2ac 2ab'
loop_
    _symmetry_equiv_pos_as_xyz
    'x, y, z'
    '-x+1/2, -y, z+1/2'
    'x+1/2, -y+1/2, -z'
    '-x, y+1/2, -z+1/2'
    '-x, -y, -z'
    'x-1/2, y, -z-1/2'
    '-x-1/2, y-1/2, z'
    'x, -y-1/2, z-1/2'
_cell_length_a     12.0524(2)
_cell_length_b     8.73950(10)
_cell_length_c     21.1893(3)
_cell_angle_alpha     90.00
_cell_angle_beta     90.00
_cell_angle_gamma     90.00
_cell_volume     2231.91(5)
_cell_formula_units_Z     8
_cell_measurement_reflns_used     44477
_cell_measurement_theta_min     1.02
_cell_measurement_theta_max     27.48
_cell_measurement_temperature     150(2)
_exptl_crystal_description     plate
_exptl_crystal_colour     colourless
_exptl_crystal_size_max     0.30
_exptl_crystal_size_mid     0.24
_exptl_crystal_size_min     0.06
_exptl_crystal_density_diffrn     1.513
_exptl_crystal_density_meas     ?
_exptl_crystal_density_method     'not measured'
_exptl_crystal_F_000     1056
_exptl_absorpt_coefficient_mu     0.293
_exptl_absorpt_correction_type     none
_exptl_absorpt_process_details     ?
_exptl_absorpt_correction_T_min     ?
_exptl_absorpt_correction_T_max     ?
_exptl_special_details
;
;
_diffrn_ambient_temperature     150(2)
_diffrn_radiation_type     MoK\a
_diffrn_radiation_wavelength     0.71073
_diffrn_radiation_source     'rotating anode'
_diffrn_radiation_monochromator     graphite
_diffrn_measurement_device_type     'Nonius KappaCCD'
_diffrn_measurement_method     '\f and \w'
_diffrn_detector_area_resol_mean     ?
_diffrn_reflns_number     32180
_diffrn_reflns_av_R_equivalents     0.0476
_diffrn_reflns_av_sigmaI/netI     0.0239
_diffrn_reflns_theta_min     1.92
_diffrn_reflns_theta_max     27.49
_diffrn_reflns_theta_full     27.49
_diffrn_measured_fraction_theta_max     1.000
_diffrn_measured_fraction_theta_full     1.000
_diffrn_reflns_limit_h_min     -15
_diffrn_reflns_limit_h_max     15
_diffrn_reflns_limit_k_min     -11
_diffrn_reflns_limit_k_max     11
_diffrn_reflns_limit_l_min     -27
_diffrn_reflns_limit_l_max     27
_diffrn_standards_number     ?
_diffrn_standards_interval_count     ?
_diffrn_standards_interval_time     ?
_diffrn_standards_decay_%     ?
_refine_special_details
;
 Refinement of F^2^ against ALL reflections.  The weighted R-factor wR and
 goodness of fit S are based on F^2^, conventional R-factors R are based
 on F, with F set to zero for negative F^2^. The threshold expression of
 F^2^ > 2sigma(F^2^) is used only for calculating R-factors(gt) etc. and is
 not relevant to the choice of reflections for refinement.  R-factors based
 on F^2^ are statistically about twice as large as those based on F, and R-
 factors based on ALL data will be even larger.
;
_reflns_number_total     2563
_reflns_number_gt     2120
_reflns_threshold_expression     I>2\s(I)
_refine_ls_structure_factor_coef     Fsqd
_refine_ls_matrix_type     full
_refine_ls_R_factor_all     0.0427
_refine_ls_R_factor_gt     0.0321
_refine_ls_wR_factor_gt     0.0831
_refine_ls_wR_factor_ref     0.0893
_refine_ls_goodness_of_fit_ref     1.041
_refine_ls_restrained_S_all     1.041
_refine_ls_number_reflns     2563
_refine_ls_number_parameters     194
_refine_ls_number_restraints     0
_refine_ls_hydrogen_treatment     refall
_refine_ls_weighting_scheme     calc
_refine_ls_weighting_details
         'calc w=1/[\s^2^(Fo^2^)+(0.0479P)^2^+0.7806P] where P=(Fo^2^+2Fc^2^)/3'
_atom_sites_solution_hydrogens     difmap
_atom_sites_solution_primary     direct
_atom_sites_solution_secondary     difmap
_refine_ls_shift/su_max     0.000
_refine_ls_shift/su_mean     0.000
_refine_diff_density_max     0.260
_refine_diff_density_min     -0.231
_refine_ls_extinction_method     none
_refine_ls_extinction_coef     ?
loop_
    _atom_type_symbol
    _atom_type_description
    _atom_type_scat_dispersion_real
    _atom_type_scat_dispersion_imag
    _atom_type_scat_source
    'C' 'C' 0.0033 0.0016
                         'International Tables Vol C Tables 4.2.6.8 and 6.1.1.4'
    'H' 'H' 0.0000 0.0000
                         'International Tables Vol C Tables 4.2.6.8 and 6.1.1.4'
    'N' 'N' 0.0061 0.0033
                         'International Tables Vol C Tables 4.2.6.8 and 6.1.1.4'
    'O' 'O' 0.0106 0.0060
                         'International Tables Vol C Tables 4.2.6.8 and 6.1.1.4'
    'S' 'S' 0.1246 0.1234
                         'International Tables Vol C Tables 4.2.6.8 and 6.1.1.4'
_computing_data_collection     'COLLECT (Nonius, 1999)'
_computing_cell_refinement     'HKL2000 (Otwinowski & Minor, 1997)'
_computing_data_reduction     'HKL2000 (Otwinowski & Minor, 1997)'
_computing_structure_solution     'SHELXS97 (Sheldrick, 1997)'
_computing_structure_refinement     'SHELXL97 (Sheldrick, 1997)'
_computing_molecular_graphics     'PLATON (Spek, 2003)'
_computing_publication_material     'SHELXL97 (Sheldrick, 1997)'
loop_
    _atom_site_type_symbol
    _atom_site_label
    _atom_site_fract_x
    _atom_site_fract_y
    _atom_site_fract_z
    _atom_site_U_iso_or_equiv
    _atom_site_adp_type
    _atom_site_calc_flag
    _atom_site_refinement_flags
    _atom_site_occupancy
    _atom_site_disorder_assembly
    _atom_site_disorder_group
    S S1 0.69778(3) 0.42394(4) 0.119223(18) 0.02623(13) Uani d . 1 . .
    N N1 0.37464(10) 0.47136(15) 0.12180(6) 0.0261(3) Uani d . 1 . .
    H H1N 0.3086(14) 0.448(2) 0.1367(9) 0.034(5) Uiso d . 1 . .
    N N2 0.67908(11) 0.63413(15) 0.21093(6) 0.0247(3) Uani d . 1 . .
    H H2N 0.7073(14) 0.693(2) 0.2402(9) 0.036(5) Uiso d . 1 . .
    H H3N 0.6067(17) 0.642(2) 0.2016(8) 0.037(5) Uiso d . 1 . .
    N N3 0.85228(11) 0.53570(16) 0.19399(7) 0.0281(3) Uani d . 1 . .
    H H4N 0.8814(17) 0.598(2) 0.2236(10) 0.049(6) Uiso d . 1 . .
    H H5N 0.9029(17) 0.481(2) 0.1728(10) 0.048(6) Uiso d . 1 . .
    C C1 0.47062(12) 0.40523(18) 0.14151(7) 0.0263(3) Uani d . 1 . .
    H H1 0.4724(13) 0.320(2) 0.1715(8) 0.030(4) Uiso d . 1 . .
    C C2 0.55884(11) 0.47801(17) 0.11306(6) 0.0224(3) Uani d . 1 . .
    C C3 0.56104(12) 0.70408(16) 0.03254(7) 0.0241(3) Uani d . 1 . .
    H H3 0.6404(14) 0.7099(18) 0.0278(7) 0.025(4) Uiso d . 1 . .
    C C4 0.49126(14) 0.80176(18) 0.00043(7) 0.0283(3) Uani d . 1 . .
    H H4 0.5191(15) 0.876(2) -0.0291(9) 0.037(5) Uiso d . 1 . .
    C C5 0.37534(13) 0.79541(18) 0.00913(7) 0.0296(3) Uani d . 1 . .
    H H5 0.3302(14) 0.868(2) -0.0129(9) 0.040(5) Uiso d . 1 . .
    C C6 0.32737(12) 0.68900(18) 0.04876(7) 0.0267(3) Uani d . 1 . .
    H H6 0.2499(15) 0.6822(18) 0.0556(7) 0.028(4) Uiso d . 1 . .
    C C7 0.39845(11) 0.58860(16) 0.08036(6) 0.0222(3) Uani d . 1 . .
    C C8 0.51463(11) 0.59550(15) 0.07326(6) 0.0203(3) Uani d . 1 . .
    C C9 0.74591(11) 0.54277(16) 0.18022(6) 0.0219(3) Uani d . 1 . .
    O O1 0.78687(8) 0.82212(13) 0.30339(5) 0.0302(3) Uani d . 1 . .
    O O2 0.95458(8) 0.75180(13) 0.27976(5) 0.0308(3) Uani d . 1 . .
    O O3 0.92651(9) 0.94570(13) 0.34188(5) 0.0351(3) Uani d . 1 . .
    N N4 0.88984(10) 0.84099(14) 0.30879(6) 0.0240(3) Uani d . 1 . .
loop_
    _atom_site_aniso_label
    _atom_site_aniso_U_11
    _atom_site_aniso_U_22
    _atom_site_aniso_U_33
    _atom_site_aniso_U_12
    _atom_site_aniso_U_13
    _atom_site_aniso_U_23
    S1 0.0208(2) 0.0269(2) 0.0309(2) 0.00496(14) -0.00216(14) -0.00352(15)
    N1 0.0191(6) 0.0331(7) 0.0262(6) -0.0050(5) 0.0008(5) 0.0028(5)
    N2 0.0174(6) 0.0284(7) 0.0284(7) 0.0015(5) -0.0012(5) -0.0036(6)
    N3 0.0179(6) 0.0306(7) 0.0357(7) 0.0028(5) -0.0010(5) -0.0007(6)
    C1 0.0244(7) 0.0292(8) 0.0253(7) -0.0031(6) -0.0015(6) 0.0024(6)
    C2 0.0186(6) 0.0248(7) 0.0239(7) 0.0001(5) -0.0017(5) -0.0015(6)
    C3 0.0212(7) 0.0245(7) 0.0265(7) -0.0034(6) 0.0018(6) -0.0024(6)
    C4 0.0323(8) 0.0253(8) 0.0273(8) -0.0035(6) -0.0004(6) 0.0022(6)
    C5 0.0311(8) 0.0286(8) 0.0291(8) 0.0039(6) -0.0066(6) -0.0009(6)
    C6 0.0190(7) 0.0326(8) 0.0287(8) 0.0008(6) -0.0038(6) -0.0048(6)
    C7 0.0198(7) 0.0260(7) 0.0207(6) -0.0029(6) -0.0005(5) -0.0030(5)
    C8 0.0178(6) 0.0222(7) 0.0209(7) -0.0010(5) -0.0001(5) -0.0029(5)
    C9 0.0175(6) 0.0228(7) 0.0255(7) -0.0004(5) -0.0009(5) 0.0059(6)
    O1 0.0145(5) 0.0416(6) 0.0345(6) 0.0011(4) 0.0000(4) -0.0075(5)
    O2 0.0186(5) 0.0431(7) 0.0308(6) 0.0075(5) 0.0033(4) 0.0002(5)
    O3 0.0293(6) 0.0403(7) 0.0358(6) -0.0102(5) 0.0002(5) -0.0051(5)
    N4 0.0177(6) 0.0309(7) 0.0235(6) 0.0003(5) 0.0013(5) 0.0042(5)
_geom_special_details
;
 All esds (except the esd in the dihedral angle between two l.s. planes)
 are estimated using the full covariance matrix.  The cell esds are taken
 into account individually in the estimation of esds in distances, angles
 and torsion angles; correlations between esds in cell parameters are only
 used when they are defined by crystal symmetry.  An approximate (isotropic)
 treatment of cell esds is used for estimating esds involving l.s. planes.
;
loop_
    _geom_bond_atom_site_label_1
    _geom_bond_atom_site_label_2
    _geom_bond_site_symmetry_2
    _geom_bond_distance
    _geom_bond_publ_flag
    S1 C2 . 1.7448(14) yes
    S1 C9 . 1.7566(15) yes
    N1 C1 . 1.359(2) ?
    N1 C7 . 1.3795(19) ?
    N1 H1N . 0.880(18) ?
    N2 C9 . 1.3076(19) yes
    N2 H2N . 0.87(2) ?
    N2 H3N . 0.90(2) ?
    N3 C9 . 1.3162(19) yes
    N3 H4N . 0.90(2) ?
    N3 H5N . 0.89(2) ?
    C1 C2 . 1.378(2) ?
    C1 H1 . 0.979(18) ?
    C2 C8 . 1.432(2) ?
    C3 C4 . 1.378(2) ?
    C3 C8 . 1.399(2) ?
    C3 H3 . 0.963(17) ?
    C4 C5 . 1.410(2) ?
    C4 H4 . 0.963(18) ?
    C5 C6 . 1.380(2) ?
    C5 H5 . 0.955(19) ?
    C6 C7 . 1.397(2) ?
    C6 H6 . 0.946(18) ?
    C7 C8 . 1.4096(19) ?
    O1 N4 . 1.2572(15) ?
    O2 N4 . 1.2628(16) ?
    O3 N4 . 1.2348(16) ?
loop_
    _geom_angle_atom_site_label_1
    _geom_angle_atom_site_label_2
    _geom_angle_atom_site_label_3
    _geom_angle_site_symmetry_1
    _geom_angle_site_symmetry_3
    _geom_angle
    _geom_angle_publ_flag
    C2 S1 C9 . . 102.23(7) yes
    C1 N1 C7 . . 109.54(12) ?
    C1 N1 H1N . . 124.0(12) ?
    C7 N1 H1N . . 126.1(12) ?
    C9 N2 H2N . . 118.1(11) ?
    C9 N2 H3N . . 122.4(11) ?
    H2N N2 H3N . . 119.5(16) ?
    C9 N3 H4N . . 120.3(13) ?
    C9 N3 H5N . . 125.3(13) ?
    H4N N3 H5N . . 113.9(18) ?
    N1 C1 C2 . . 109.03(13) ?
    N1 C1 H1 . . 122.8(10) ?
    C2 C1 H1 . . 128.2(10) ?
    C1 C2 C8 . . 107.55(12) ?
    C1 C2 S1 . . 125.65(12) ?
    C8 C2 S1 . . 126.55(11) ?
    C4 C3 C8 . . 118.73(14) ?
    C4 C3 H3 . . 121.4(10) ?
    C8 C3 H3 . . 119.8(10) ?
    C3 C4 C5 . . 121.04(15) ?
    C3 C4 H4 . . 121.7(11) ?
    C5 C4 H4 . . 117.2(11) ?
    C6 C5 C4 . . 121.41(14) ?
    C6 C5 H5 . . 120.3(11) ?
    C4 C5 H5 . . 118.3(11) ?
    C5 C6 C7 . . 117.25(14) ?
    C5 C6 H6 . . 123.3(10) ?
    C7 C6 H6 . . 119.5(10) ?
    N1 C7 C6 . . 130.09(13) ?
    N1 C7 C8 . . 107.84(12) ?
    C6 C7 C8 . . 122.07(13) ?
    C3 C8 C7 . . 119.47(13) ?
    C3 C8 C2 . . 134.50(13) ?
    C7 C8 C2 . . 106.03(12) ?
    N2 C9 N3 . . 121.22(14) yes
    N2 C9 S1 . . 121.59(11) yes
    N3 C9 S1 . . 117.19(11) yes
    O3 N4 O1 . . 120.15(12) ?
    O3 N4 O2 . . 120.86(12) ?
    O1 N4 O2 . . 118.99(12) ?
loop_
    _geom_torsion_atom_site_label_1
    _geom_torsion_atom_site_label_2
    _geom_torsion_atom_site_label_3
    _geom_torsion_atom_site_label_4
    _geom_torsion_site_symmetry_1
    _geom_torsion_site_symmetry_2
    _geom_torsion_site_symmetry_3
    _geom_torsion_site_symmetry_4
    _geom_torsion
    _geom_torsion_publ_flag
    C7 N1 C1 C2 . . . . -0.19(17) ?
    N1 C1 C2 C8 . . . . -0.26(17) ?
    N1 C1 C2 S1 . . . . -174.86(11) ?
    C9 S1 C2 C1 . . . . -95.95(14) yes
    C9 S1 C2 C8 . . . . 90.45(13) yes
    C8 C3 C4 C5 . . . . 1.3(2) ?
    C3 C4 C5 C6 . . . . -1.7(2) ?
    C4 C5 C6 C7 . . . . 0.6(2) ?
    C1 N1 C7 C6 . . . . -179.29(15) ?
    C1 N1 C7 C8 . . . . 0.58(16) ?
    C5 C6 C7 N1 . . . . -179.32(14) ?
    C5 C6 C7 C8 . . . . 0.8(2) ?
    C4 C3 C8 C7 . . . . 0.1(2) ?
    C4 C3 C8 C2 . . . . 179.62(15) ?
    N1 C7 C8 C3 . . . . 178.96(13) ?
    C6 C7 C8 C3 . . . . -1.2(2) ?
    N1 C7 C8 C2 . . . . -0.71(15) ?
    C6 C7 C8 C2 . . . . 179.17(13) ?
    C1 C2 C8 C3 . . . . -179.01(16) ?
    S1 C2 C8 C3 . . . . -4.5(2) ?
    C1 C2 C8 C7 . . . . 0.60(16) ?
    S1 C2 C8 C7 . . . . 175.14(11) ?
    C2 S1 C9 N2 . . . . 4.19(14) yes
    C2 S1 C9 N3 . . . . -176.06(11) yes
loop_
    _geom_hbond_atom_site_label_D
    _geom_hbond_atom_site_label_H
    _geom_hbond_atom_site_label_A
    _geom_hbond_site_symmetry_A
    _geom_hbond_distance_DH
    _geom_hbond_distance_HA
    _geom_hbond_distance_DA
    _geom_hbond_angle_DHA
    N1 H1N O1 4_645 0.880(18) 2.036(19) 2.8290(16) 149.4(16)
    N2 H2N O1 . 0.87(2) 2.00(2) 2.8679(17) 174.2(16)
    N2 H3N O2 6_556 0.90(2) 2.108(19) 2.9013(16) 147.0(16)
    N3 H4N O2 . 0.90(2) 2.00(2) 2.8966(19) 172.5(19)
    N3 H5N O3 4_745 0.89(2) 2.10(2) 2.8817(17) 145.0(18)
data_global
_journal_date_recd_electronic     2007-11-29
_journal_date_accepted     2007-11-30
_journal_name_full     'Acta Crystallographica, Section E'
_journal_year     2008
_journal_volume     64
_journal_issue      1
_journal_page_first     o194
_journal_page_last     o194
_journal_paper_category     QO
_journal_coeditor_code     BT2657
_publ_contact_author_name     'Anthony L. Spek'
_publ_contact_author_address
;
Crystal and Structural Chemistry
Bijvoet Center for Biomolecular Research
Faculty of Science
Utrecht University
Padualaan 8
3584 CH Utrecht
The Netherlands
;
_publ_contact_author_email     a.l.spek@chem.uu.nl
_publ_contact_author_fax     '[+31] 30 2533940'
_publ_contact_author_phone     '[+31] 30 2532538'
_publ_section_title
;
Indole-3-thiouronium nitrate
;
loop_
    _publ_author_name
    _publ_author_address
    'Lutz, Martin'
;
Crystal and Structural Chemistry
Bijvoet Center for Biomolecular Research
Faculty of Science
Utrecht University
Padualaan 8
3584 CH Utrecht
The Netherlands
;
    'Spek, Anthony L.'
;
Crystal and Structural Chemistry
Bijvoet Center for Biomolecular Research
Faculty of Science
Utrecht University
Padualaan 8
3584 CH Utrecht
The Netherlands
;
    'van der Geer, Erwin P. L.'
;
Chemical Biology & Organic Chemistry
Faculty of Science
Utrecht University
Padualaan 8
3584 CH Utrecht
The Netherlands
;
    'van Koten, Gerard'
;
Chemical Biology & Organic Chemistry
Faculty of Science
Utrecht University
Padualaan 8
3584 CH Utrecht
The Netherlands
;
    'Klein Gebbink, Robertus J. M.'
;
Chemical Biology & Organic Chemistry
Faculty of Science
Utrecht University
Padualaan 8
3584 CH Utrecht
The Netherlands
;
