# Supplementary material for: Indole-3-thio­uronium nitrate
Source: Acta Crystallogr Sect E Struct Rep Online. 2007 Dec 6;64(Pt 1):o194. doi: 10.1107/S1600536807064707 (PMC2915257; doi:10.1107/S1600536807064707)
Supplement: Supplementary file 2 [file e-64-0o194-Isup2.hkl]

# 
# h,k,l, Fc-squared, Fo-squared, sigma(Fo-squared) and status flag 
# 
data_I
_shelx_title ' s3114a' 
_shelx_refln_list_code          4 
_shelx_F_calc_maximum      217.55 
_exptl_crystal_F_000      1056.00 
_reflns_d_resolution_high  0.7700 
 
loop_ 
 _symmetry_equiv_pos_as_xyz 
 'x, y, z' 
 '-x+1/2, -y, z+1/2' 
 'x+1/2, -y+1/2, -z' 
 '-x, y+1/2, -z+1/2' 
 '-x, -y, -z' 
 'x-1/2, y, -z-1/2' 
 '-x-1/2, y-1/2, z' 
 'x, -y-1/2, z-1/2' 
 
_cell_length_a    12.0524 
_cell_length_b     8.7395 
_cell_length_c    21.1893 
_cell_angle_alpha  90.000 
_cell_angle_beta   90.000 
_cell_angle_gamma  90.000 
 
_shelx_F_squared_multiplier     1.000 
 
loop_ 
 _refln_index_h 
 _refln_index_k 
 _refln_index_l 
 _refln_F_squared_calc 
 _refln_F_squared_meas 
 _refln_F_squared_sigma 
 _refln_observed_status 
   2   0   0      788.28      849.91     14.50 o 
   4   0   0      147.51       83.71      5.39 o 
   6   0   0      484.62      557.88     11.30 o 
   8   0   0     2238.05     2060.69     42.23 o 
  10   0   0     1251.42     1172.72     33.66 o 
  12   0   0     1521.01     1810.69     53.43 o 
  14   0   0       45.08       54.22     16.74 o 
   2   1   0    25425.14    24336.88    353.91 o 
   4   1   0     1293.49     1350.23     14.70 o 
   6   1   0      474.00      390.38      6.38 o 
   8   1   0     1506.66     1597.75     23.54 o 
  10   1   0      404.14      372.12     12.46 o 
  12   1   0      163.43      128.69     10.51 o 
  14   1   0      411.86      476.41     38.94 o 
   0   2   0     3957.31     3672.75     67.13 o 
   2   2   0     3086.77     2831.08     34.80 o 
   4   2   0     1489.50     1603.30     21.90 o 
   6   2   0      510.06      532.58     10.12 o 
   8   2   0        0.26        3.53      3.70 o 
  10   2   0       59.73       70.08      5.71 o 
  12   2   0       30.06       15.48      6.74 o 
  14   2   0      109.11      105.97     15.49 o 
   2   3   0     2686.98     2563.29     29.57 o 
   4   3   0     1765.23     1601.45     68.81 o 
   6   3   0       70.80       52.39      2.70 o 
   8   3   0     5458.51     5457.17     66.39 o 
  10   3   0     2390.41     2262.12     48.15 o 
  12   3   0        6.71       -3.62     10.14 o 
  14   3   0      848.91      977.43     45.85 o 
   0   4   0        3.45       24.58      3.39 o 
   2   4   0     1808.00     1722.00     20.57 o 
   4   4   0      238.51      249.97      5.14 o 
   6   4   0     1583.61     1647.96     24.96 o 
   8   4   0       93.63      106.52      4.16 o 
  10   4   0     4243.58     4377.14     78.12 o 
  12   4   0       59.86       53.85     12.76 o 
  14   4   0      379.32      422.43     29.05 o 
   2   5   0     2772.29     2860.88     39.51 o 
   4   5   0        0.33        0.34      2.79 o 
   6   5   0     3544.24     3642.05     53.93 o 
   8   5   0      166.98      173.96      8.16 o 
  10   5   0     1321.33     1303.39     28.57 o 
  12   5   0       14.50       17.47      9.66 o 
  14   5   0      283.72      294.53     32.22 o 
   0   6   0     1306.23     1286.53     30.73 o 
   2   6   0      296.36      355.16      9.58 o 
   4   6   0     1477.07     1490.09     26.08 o 
   6   6   0      163.43      147.16      6.29 o 
   8   6   0     1058.64     1072.35     20.74 o 
  10   6   0      496.60      526.22     18.06 o 
  12   6   0      214.86      196.39     16.04 o 
   2   7   0      517.03      519.11     12.98 o 
   4   7   0       55.27       52.97      6.52 o 
   6   7   0      134.09      152.65      9.18 o 
   8   7   0      148.19      131.94     13.55 o 
  10   7   0       12.78        9.98     10.76 o 
  12   7   0        0.01       15.55     30.61 o 
   0   8   0     3964.86     4081.75    102.16 o 
   2   8   0      933.89      925.27     23.25 o 
   4   8   0       89.76       82.54      7.82 o 
   6   8   0        8.65        7.17      7.66 o 
   8   8   0       67.38       76.34     14.22 o 
  10   8   0      682.00      791.55     36.51 o 
   2   9   0      629.39      690.93     23.56 o 
   4   9   0     3600.25     3936.46     75.03 o 
   6   9   0        4.15        6.00     10.81 o 
   8   9   0      697.59      715.93     31.73 o 
   0  10   0      172.78      167.60     22.52 o 
   2  10   0      469.53      494.51     22.06 o 
   4  10   0       66.04       63.03     16.71 o 
   6  10   0      367.10      338.40     24.21 o 
   2  11   0      270.01      301.56     21.78 o 
   1   1   1    11609.96    11103.43     93.90 o 
   2   1   1     2122.44     2130.46     18.46 o 
   3   1   1     1509.70     1379.81     12.35 o 
   4   1   1      713.45      655.63      5.91 o 
   5   1   1     3374.15     3263.12     33.71 o 
   6   1   1    11241.87    12370.04     96.49 o 
   7   1   1      606.73      584.43      7.84 o 
   8   1   1     3093.02     3185.73     31.97 o 
   9   1   1       45.04       46.06      3.14 o 
  10   1   1      869.86      814.95     15.47 o 
  11   1   1      130.57       98.01      5.36 o 
  12   1   1      227.58      214.10      8.73 o 
  13   1   1      969.30     1058.62     22.09 o 
  14   1   1      380.53      349.01     16.17 o 
  15   1   1      132.64      138.88     12.96 o 
   0   2   1     6160.03     6112.76     73.97 o 
   1   2   1        8.46       11.69      0.76 o 
   2   2   1       70.95       57.43      1.25 o 
   3   2   1     5098.45     4905.70     40.58 o 
   4   2   1      331.55      412.57      4.12 o 
   5   2   1      911.17      955.91      8.73 o 
   6   2   1      880.26      930.21      8.67 o 
   7   2   1      142.11      110.29      2.00 o 
   8   2   1      668.59      667.48      6.91 o 
   9   2   1     2851.98     2819.24     28.14 o 
  10   2   1     1447.83     1475.25     20.77 o 
  11   2   1       35.01       43.41      4.10 o 
  12   2   1     1996.89     1934.21     32.40 o 
  13   2   1        8.72        2.23      6.90 o 
  14   2   1      158.09      165.51     11.69 o 
  15   2   1      120.08      127.96     12.68 o 
   1   3   1      666.48      667.37      5.86 o 
   2   3   1     7666.36     7152.31     58.94 o 
   3   3   1        0.40        0.43      1.07 o 
   4   3   1     4201.48     4562.79     38.59 o 
   5   3   1        9.56       10.74      1.53 o 
   6   3   1      674.87      692.12      7.59 o 
   7   3   1       75.29       60.28      1.66 o 
   8   3   1       58.74       68.70      1.87 o 
   9   3   1     1925.02     2018.85     21.95 o 
  10   3   1      612.74      579.79     10.67 o 
  11   3   1      247.72      230.66      8.22 o 
  12   3   1       75.71       78.00      8.57 o 
  13   3   1      136.76      135.74      9.60 o 
  14   3   1       12.18       12.17      8.86 o 
  15   3   1      157.94      159.80     15.86 o 
   0   4   1      478.88      457.98      7.27 o 
   1   4   1     2112.50     2062.72     18.19 o 
   2   4   1      370.41      446.75      4.66 o 
   3   4   1       17.38       42.07      1.65 o 
   4   4   1        2.25        4.55      1.40 o 
   5   4   1       61.99       74.99      2.05 o 
   6   4   1      180.70      172.73      3.42 o 
   7   4   1       27.61       24.83      2.47 o 
   8   4   1     4356.84     4333.63     45.18 o 
   9   4   1     1633.33     1591.35     19.82 o 
  10   4   1      248.21      259.11      7.24 o 
  11   4   1     1264.66     1358.46     25.34 o 
  12   4   1       98.53       71.78      7.41 o 
  13   4   1      668.98      672.96     22.18 o 
  14   4   1        8.13       17.72     12.85 o 
   1   5   1     1555.61     1658.66     17.32 o 
   2   5   1      230.42      204.66      3.36 o 
   3   5   1       18.91        3.61      1.84 o 
   4   5   1     2198.25     2240.06     23.74 o 
   5   5   1     1936.42     1893.33     25.96 o 
   6   5   1        0.34        2.83      1.85 o 
   7   5   1      190.63      196.94      5.04 o 
   8   5   1      142.14      134.95      4.27 o 
   9   5   1     2559.18     2636.92     32.40 o 
  10   5   1      318.77      315.97      9.56 o 
  11   5   1      442.24      424.78     10.85 o 
  12   5   1      124.19      118.42      8.98 o 
  13   5   1      285.77      290.31     14.27 o 
  14   5   1       93.14       85.21     15.05 o 
   0   6   1      924.10      937.32     15.72 o 
   1   6   1      203.00      204.20      4.46 o 
   2   6   1       46.32       62.45      3.20 o 
   3   6   1     1023.95     1072.57     12.41 o 
   4   6   1       29.04       38.33      2.59 o 
   5   6   1        5.97       11.69      2.66 o 
   6   6   1        0.57       -2.67      2.67 o 
   7   6   1      805.33      804.68     12.12 o 
   8   6   1      789.54      777.17     12.10 o 
   9   6   1      324.51      319.16      8.25 o 
  10   6   1      593.20      608.33     13.88 o 
  11   6   1       27.85       41.00      8.09 o 
  12   6   1      141.57      139.09      9.84 o 
  13   6   1       87.39       69.91     15.18 o 
   1   7   1      140.72      141.57      4.85 o 
   2   7   1        4.20       10.18      4.12 o 
   3   7   1      566.00      550.00     10.22 o 
   4   7   1      291.50      282.14      7.86 o 
   5   7   1      762.74      763.43     14.29 o 
   6   7   1      662.83      671.04     12.69 o 
   7   7   1      793.24      800.86     17.43 o 
   8   7   1      105.50      104.24     11.91 o 
   9   7   1        0.64        4.66      6.39 o 
  10   7   1        1.16        8.37      8.54 o 
  11   7   1      148.74      185.97     16.41 o 
  12   7   1        6.58       13.59     17.41 o 
   0   8   1       23.69       18.96      6.26 o 
   1   8   1      715.72      715.90     13.13 o 
   2   8   1      770.46      791.09     14.35 o 
   3   8   1      285.26      303.97      8.54 o 
   4   8   1      384.82      411.48     10.18 o 
   5   8   1      515.07      528.27     12.03 o 
   6   8   1      556.60      576.01     14.44 o 
   7   8   1      221.88      211.70     11.93 o 
   8   8   1      125.14      152.55     11.51 o 
   9   8   1      449.14      405.63     14.46 o 
  10   8   1       86.79      103.07     15.41 o 
  11   8   1       66.53       69.37     14.07 o 
   1   9   1      165.57      169.65      7.52 o 
   2   9   1      176.42      182.69      8.17 o 
   3   9   1      231.82      243.01      8.97 o 
   4   9   1        2.17        0.56      5.72 o 
   5   9   1       99.83       79.81      7.51 o 
   6   9   1       91.40       91.58      7.73 o 
   7   9   1        0.01       23.12     12.08 o 
   8   9   1      382.23      383.50     19.34 o 
   9   9   1       27.48       35.43     14.30 o 
   0  10   1      852.38      955.57     31.64 o 
   1  10   1      736.06      781.76     19.89 o 
   2  10   1      724.83      791.50     20.52 o 
   3  10   1       94.66       96.94      9.37 o 
   4  10   1       56.67       45.29      8.60 o 
   5  10   1      218.99      231.05     13.50 o 
   6  10   1       96.00       89.65     13.16 o 
   7  10   1       14.81        8.29     12.29 o 
   1  11   1      222.21      201.58     13.50 o 
   2  11   1        0.23        5.45     11.02 o 
   3  11   1       22.73       16.19      9.48 o 
   0   0   2     3708.03     3438.53     58.21 o 
   1   0   2     1474.85     1306.76     14.47 o 
   2   0   2    10822.85    10590.14    122.07 o 
   3   0   2    23703.10    22898.28    256.43 o 
   4   0   2        4.00       -0.25      1.00 o 
   5   0   2       60.05       40.75      1.49 o 
   6   0   2     1423.43     1443.78     19.81 o 
   7   0   2     5025.16     5374.56     71.82 o 
   8   0   2      717.64      777.46     13.60 o 
   9   0   2     1113.32     1016.19     17.98 o 
  10   0   2      465.37      349.07     10.93 o 
  11   0   2       53.74       26.29      7.45 o 
  12   0   2      286.70      298.08     16.01 o 
  13   0   2      142.44      166.71     13.75 o 
  14   0   2       93.24       93.97     10.45 o 
  15   0   2       25.28       10.85     16.09 o 
   1   1   2     5773.60     5732.45     50.89 o 
   2   1   2       57.45       64.39      1.04 o 
   3   1   2       85.20       72.93      1.06 o 
   4   1   2     8208.13     8326.78     63.35 o 
   5   1   2     1104.13     1003.30     10.68 o 
   6   1   2     2583.91     2878.84     41.19 o 
   7   1   2      127.66      125.60      2.22 o 
   8   1   2      203.96      208.83      4.36 o 
   9   1   2        8.99       10.11      2.66 o 
  10   1   2      308.99      303.99      6.67 o 
  11   1   2        0.02        2.32      4.80 o 
  12   1   2      648.36      642.74     13.84 o 
  13   1   2      131.84      138.06      7.79 o 
  14   1   2      156.87      153.21     10.61 o 
  15   1   2      226.04      251.31     13.42 o 
   0   2   2     4390.57     4247.72     45.81 o 
   1   2   2     9662.15     9479.89     77.71 o 
   2   2   2       86.00       84.28      1.68 o 
   3   2   2     6662.49     6923.07     59.19 o 
   4   2   2     1358.74     1501.93     14.05 o 
   5   2   2      436.47      512.72      5.96 o 
   6   2   2      297.53      354.94      3.90 o 
   7   2   2     1963.81     2031.56     18.28 o 
   8   2   2      721.04      800.94      8.80 o 
   9   2   2      110.96       90.99      2.66 o 
  10   2   2      292.38      290.32      7.58 o 
  11   2   2       82.51       85.81      5.28 o 
  12   2   2      838.26      863.01     17.54 o 
  13   2   2       79.99       97.42      9.07 o 
  14   2   2       86.15      114.10     10.41 o 
  15   2   2       16.72      -10.88     10.88 o 
   1   3   2     1369.25     1348.32     10.71 o 
   2   3   2      122.16      142.70      2.03 o 
   3   3   2     5283.28     5346.10     45.05 o 
   4   3   2      416.37      424.65      4.82 o 
   5   3   2     7486.46     7514.75     67.86 o 
   6   3   2     2434.77     2528.60     24.47 o 
   7   3   2      618.34      571.46      7.59 o 
   8   3   2       25.98       28.60      2.50 o 
   9   3   2       98.78       93.59      4.23 o 
  10   3   2       88.23       87.09      5.43 o 
  11   3   2      224.66      215.26      7.93 o 
  12   3   2        1.83       -4.13      8.53 o 
  13   3   2     1586.80     1589.96     37.84 o 
  14   3   2      169.14      161.15     12.23 o 
  15   3   2      662.20      746.14     28.18 o 
   0   4   2        0.44        4.27      1.71 o 
   1   4   2      128.33      100.27      2.05 o 
   2   4   2      849.75      846.59      8.35 o 
   3   4   2      449.99      467.70      5.31 o 
   4   4   2      631.12      647.91      7.88 o 
   5   4   2      742.96      838.37      9.44 o 
   6   4   2       59.13       69.14      2.67 o 
   7   4   2      528.46      508.39      7.42 o 
   8   4   2       17.59       16.07      3.09 o 
   9   4   2      254.87      254.95      6.58 o 
  10   4   2      338.07      336.52      8.58 o 
  11   4   2      251.04      232.94      9.04 o 
  12   4   2        0.39        6.38      7.55 o 
  13   4   2        0.54        3.70      8.42 o 
  14   4   2        2.76       10.87     10.46 o 
   1   5   2      668.10      680.47      7.11 o 
   2   5   2      708.81      679.83      7.55 o 
   3   5   2     6681.36     6746.45     67.33 o 
   4   5   2       74.64       62.34      2.64 o 
   5   5   2     1700.94     1689.15     17.97 o 
   6   5   2      286.38      298.12      4.76 o 
   7   5   2       16.62       12.14      3.16 o 
   8   5   2     1488.98     1516.42     18.58 o 
   9   5   2      229.25      234.18      6.24 o 
  10   5   2      368.89      350.33      9.44 o 
  11   5   2        0.38        0.46      5.62 o 
  12   5   2       43.12       55.11     11.84 o 
  13   5   2      688.61      702.09     32.26 o 
  14   5   2        0.19      -16.24     16.24 o 
   0   6   2      114.62      118.97      5.26 o 
   1   6   2     2883.11     2766.53     30.42 o 
   2   6   2      749.41      726.50      8.98 o 
   3   6   2     3078.57     3120.13     34.52 o 
   4   6   2      123.91      129.22      3.42 o 
   5   6   2      849.34      938.66     13.67 o 
   6   6   2        3.67        1.80      3.02 o 
   7   6   2      173.52      165.00      5.69 o 
   8   6   2      189.81      177.68      5.71 o 
   9   6   2      851.07      856.49     14.88 o 
  10   6   2      748.27      766.14     18.13 o 
  11   6   2     1473.68     1587.40     30.23 o 
  12   6   2        4.77       15.88      8.66 o 
  13   6   2       61.95       44.34     16.13 o 
   1   7   2       93.94       93.87      4.06 o 
   2   7   2      180.62      174.60      5.80 o 
   3   7   2       68.66       73.53      4.42 o 
   4   7   2      173.87      165.31      6.16 o 
   5   7   2      333.95      327.63      8.58 o 
   6   7   2      153.92      146.39      7.97 o 
   7   7   2      511.95      504.37     11.95 o 
   8   7   2      365.66      343.73     10.05 o 
   9   7   2        0.33        4.95      6.11 o 
  10   7   2       14.10       16.80     10.33 o 
  11   7   2      138.81      131.33     13.01 o 
  12   7   2       38.26       35.48     14.73 o 
   0   8   2      801.06      804.14     17.03 o 
   1   8   2      187.28      189.65      6.36 o 
   2   8   2      231.33      231.09      8.50 o 
   3   8   2      537.09      548.88     11.54 o 
   4   8   2       17.91       15.28      5.11 o 
   5   8   2        0.03       -2.80      5.66 o 
   6   8   2      302.91      301.89      8.98 o 
   7   8   2       56.62       68.84      8.52 o 
   8   8   2      104.49      101.55     10.46 o 
   9   8   2       13.99       -1.88      8.67 o 
  10   8   2        0.39       -9.36     12.43 o 
  11   8   2      271.41      261.41     18.23 o 
   1   9   2       74.81       66.82      6.21 o 
   2   9   2      210.82      218.72     10.86 o 
   3   9   2      218.62      209.74     11.54 o 
   4   9   2       10.87        0.48      8.32 o 
   5   9   2     1143.28     1215.61     23.99 o 
   6   9   2      162.12      147.41     10.39 o 
   7   9   2      358.12      387.06     15.90 o 
   8   9   2       40.62       20.59     10.44 o 
   9   9   2        0.80      -12.20     12.20 o 
   0  10   2     2262.91     2499.23     66.86 o 
   1  10   2       29.82       15.84      6.77 o 
   2  10   2      160.85      150.07     10.75 o 
   3  10   2      178.10      178.00     10.11 o 
   4  10   2        2.81        1.97      7.87 o 
   5  10   2       11.28        5.08     10.64 o 
   6  10   2        3.44        0.14     11.06 o 
   7  10   2       13.05       -7.42     11.75 o 
   1  11   2       49.77       49.26     10.35 o 
   2  11   2       49.93       44.18     11.74 o 
   3  11   2      141.43      159.08     12.45 o 
   1   1   3      144.91      150.93      1.60 o 
   2   1   3       62.02       50.00      0.98 o 
   3   1   3       44.21       38.40      0.91 o 
   4   1   3       80.13       52.59      1.23 o 
   5   1   3     6988.11     6984.11     60.53 o 
   6   1   3     5073.55     5420.37     51.12 o 
   7   1   3        0.22        4.26      1.24 o 
   8   1   3       40.94       54.44      1.73 o 
   9   1   3      116.04      130.24      4.29 o 
  10   1   3      190.01      156.54      5.27 o 
  11   1   3       24.49       13.11      4.52 o 
  12   1   3       38.95       45.05      6.63 o 
  13   1   3     1284.02     1326.49     27.59 o 
  14   1   3      319.32      332.35     14.32 o 
  15   1   3       88.34       84.19     10.71 o 
   0   2   3      519.86      409.19      4.99 o 
   1   2   3     6782.74     6500.81     52.43 o 
   2   2   3     5365.06     5213.80     42.91 o 
   3   2   3      929.55      797.76      6.62 o 
   4   2   3        3.19        7.92      1.25 o 
   5   2   3       96.38      100.14      2.18 o 
   6   2   3      878.04      877.43     10.20 o 
   7   2   3      361.95      362.27      5.06 o 
   8   2   3     2047.87     2068.81     20.57 o 
   9   2   3      354.57      333.51      6.32 o 
  10   2   3        7.85        8.91      4.11 o 
  11   2   3      115.97      118.30      5.82 o 
  12   2   3      308.16      292.80     10.43 o 
  13   2   3      293.09      318.53     11.56 o 
  14   2   3        0.45       -2.20      9.64 o 
  15   2   3        0.20        1.80     10.27 o 
   1   3   3       83.90       88.98      1.46 o 
   2   3   3     3475.14     3537.52     28.09 o 
   3   3   3     1023.16      963.90      9.32 o 
   4   3   3     1859.73     1994.70     19.98 o 
   5   3   3       18.01       17.55      1.97 o 
   6   3   3     1294.81     1328.94     14.57 o 
   7   3   3     2029.32     2056.13     19.83 o 
   8   3   3       28.89       18.38      2.30 o 
   9   3   3      280.67      273.47      6.74 o 
  10   3   3      215.33      190.91      7.02 o 
  11   3   3      276.22      263.27      8.21 o 
  12   3   3       30.65       24.60      7.56 o 
  13   3   3      179.53      188.01     11.29 o 
  14   3   3        1.06       -7.26      9.75 o 
  15   3   3        0.00       32.36     41.71 o 
   0   4   3    15504.40    15450.84    191.78 o 
   1   4   3      233.25      182.31      2.75 o 
   2   4   3     3933.66     3969.93     38.87 o 
   3   4   3     6645.97     6903.27     64.80 o 
   4   4   3        9.01        7.01      1.44 o 
   5   4   3      470.25      543.21      8.00 o 
   6   4   3      103.78      110.10      3.25 o 
   7   4   3      894.22      866.82     10.67 o 
   8   4   3     1826.25     1766.46     21.29 o 
   9   4   3     3018.78     3019.07     36.84 o 
  10   4   3       64.76       58.35      4.64 o 
  11   4   3     1596.53     1701.66     27.71 o 
  12   4   3      670.97      692.57     18.46 o 
  13   4   3       24.36        6.62      8.84 o 
  14   4   3       53.61       48.68     11.52 o 
   1   5   3      119.50      104.63      2.65 o 
   2   5   3       60.82       38.75      2.47 o 
   3   5   3     2203.14     2206.20     25.72 o 
   4   5   3     3705.33     3713.93     61.01 o 
   5   5   3     1961.54     2024.55     22.95 o 
   6   5   3      724.49      673.42      9.53 o 
   7   5   3     1465.84     1447.87     18.24 o 
   8   5   3       31.76       27.61      3.59 o 
   9   5   3      309.50      313.37      7.00 o 
  10   5   3      112.96      121.92      7.28 o 
  11   5   3       54.62       51.09      6.69 o 
  12   5   3      429.98      434.40     14.90 o 
  13   5   3      165.75      167.83     12.06 o 
   0   6   3      530.44      563.06     10.57 o 
   1   6   3      193.79      189.40      4.59 o 
   2   6   3       19.54       23.72      2.04 o 
   3   6   3      300.97      334.57      5.16 o 
   4   6   3       48.74       49.64      2.65 o 
   5   6   3        5.24        7.03      2.62 o 
   6   6   3      102.10       92.78      3.95 o 
   7   6   3      396.46      353.20      7.55 o 
   8   6   3      352.53      344.46      7.34 o 
   9   6   3      111.55      109.01      6.21 o 
  10   6   3       14.70       19.10      6.83 o 
  11   6   3      414.42      456.25     14.02 o 
  12   6   3      144.34      148.72     11.05 o 
  13   6   3       36.19       34.48     15.08 o 
   1   7   3       32.32       25.19      3.66 o 
   2   7   3      764.14      738.29     11.59 o 
   3   7   3      268.41      248.45      9.05 o 
   4   7   3     1334.21     1402.41     21.25 o 
   5   7   3      507.49      482.15     11.31 o 
   6   7   3      704.90      653.33     12.61 o 
   7   7   3       30.72       37.98      5.54 o 
   8   7   3       77.52       70.34      5.68 o 
   9   7   3     1071.10     1075.63     21.92 o 
  10   7   3        3.90       -8.41      8.41 o 
  11   7   3       28.06       21.54      9.41 o 
  12   7   3      147.25      128.10     14.64 o 
   0   8   3      300.59      286.71     10.02 o 
   1   8   3     2597.42     2641.88     36.78 o 
   2   8   3      734.81      737.73     15.22 o 
   3   8   3        2.78        0.78      4.62 o 
   4   8   3       78.93       63.28      5.93 o 
   5   8   3      208.04      225.82      8.41 o 
   6   8   3       43.67       36.81      6.30 o 
   7   8   3      140.87      127.50      8.33 o 
   8   8   3      246.96      259.35     12.31 o 
   9   8   3       16.16       20.69      7.94 o 
  10   8   3      189.30      175.97     12.46 o 
   1   9   3      290.23      285.75     13.53 o 
   2   9   3        0.77       -5.18      5.18 o 
   3   9   3       12.91       13.20      6.13 o 
   4   9   3      107.10       93.38      7.39 o 
   5   9   3      113.29      114.43      8.14 o 
   6   9   3       13.46        9.30      6.77 o 
   7   9   3       32.49       40.11      9.95 o 
   8   9   3        7.62        4.29      9.23 o 
   9   9   3        3.04       -7.91     14.19 o 
   0  10   3       60.07       29.39     18.68 o 
   1  10   3      238.50      246.79     11.75 o 
   2  10   3      159.43      149.20      9.80 o 
   3  10   3      204.85      219.45     11.16 o 
   4  10   3      207.75      210.80     10.23 o 
   5  10   3      125.02      127.01     11.23 o 
   6  10   3       30.65       24.90     13.94 o 
   7  10   3       31.69       20.52     10.31 o 
   1  11   3       72.99       78.70     12.01 o 
   2  11   3        0.01       -1.53     10.07 o 
   3  11   3       27.95       10.69     11.67 o 
   0   0   4     5585.30     5481.71     96.27 o 
   1   0   4     1380.78     1246.11     14.92 o 
   2   0   4     2011.14     1929.52     24.06 o 
   3   0   4     7649.04     7398.50     86.47 o 
   4   0   4        4.05        2.88      1.70 o 
   5   0   4    17525.96    19679.08    219.77 o 
   6   0   4      852.38      999.63     12.88 o 
   7   0   4      852.65      949.98     15.03 o 
   8   0   4     1631.06     1441.59     21.42 o 
   9   0   4      455.74      496.13     10.23 o 
  10   0   4     1919.32     1966.43     41.99 o 
  11   0   4     1782.21     1687.09     41.19 o 
  12   0   4      699.41      738.35     20.77 o 
  13   0   4     1417.54     1426.98     37.90 o 
  14   0   4       22.95       13.20     11.48 o 
  15   0   4      194.32      208.10     20.57 o 
   1   1   4       64.87       52.86      1.06 o 
   2   1   4      123.19      140.39      1.72 o 
   3   1   4     1239.75     1185.01     10.29 o 
   4   1   4     2289.51     2308.60     18.39 o 
   5   1   4      256.79      314.95      3.50 o 
   6   1   4      501.20      526.85      8.39 o 
   7   1   4     2407.20     2693.49     24.97 o 
   8   1   4     1399.28     1340.31     25.45 o 
   9   1   4      343.14      387.91      5.45 o 
  10   1   4     1753.31     1653.02     24.16 o 
  11   1   4      145.44      100.14      7.48 o 
  12   1   4        6.11       17.71      5.78 o 
  13   1   4      244.23      227.86     11.62 o 
  14   1   4      161.31      159.49     11.21 o 
  15   1   4        0.11       -0.28     10.06 o 
   1   2   4     4641.73     4559.05     34.42 o 
   2   2   4     2490.33     2812.47     30.38 o 
   3   2   4       50.40       37.47      1.10 o 
   4   2   4        0.13        0.33      1.31 o 
   5   2   4      363.19      371.63      4.33 o 
   6   2   4       38.03       51.56      1.98 o 
   7   2   4      529.39      538.26      7.14 o 
   8   2   4      945.84      876.30     10.20 o 
   9   2   4      869.41      829.77     10.33 o 
  10   2   4      101.84       99.97      5.89 o 
  11   2   4        1.01        2.04      4.84 o 
  12   2   4     1042.73     1104.60     22.73 o 
  13   2   4      134.99      140.66      9.02 o 
  14   2   4       23.33        6.46     10.22 o 
  15   2   4       11.82        7.93     10.96 o 
   1   3   4      860.10      948.82      8.12 o 
   2   3   4     6486.71     7006.61     58.80 o 
   3   3   4     1767.24     1851.30     16.93 o 
   4   3   4     1597.29     1523.55     15.79 o 
   5   3   4       48.04       53.25      2.26 o 
   6   3   4     4467.06     4387.58     44.52 o 
   7   3   4     1037.79     1014.43     12.17 o 
   8   3   4      936.16      963.40     10.81 o 
   9   3   4      373.62      352.96      6.88 o 
  10   3   4      536.08      504.78     12.18 o 
  11   3   4      138.46      157.99      6.89 o 
  12   3   4      389.03      377.38     10.88 o 
  13   3   4        8.09        9.95     10.36 o 
  14   3   4      951.57     1068.95     30.72 o 
   0   4   4      589.45      599.74      9.49 o 
   1   4   4       59.83       50.54      1.84 o 
   2   4   4      622.19      711.42      7.91 o 
   3   4   4      529.94      612.56      7.74 o 
   4   4   4     1108.77     1147.64     12.92 o 
   5   4   4      253.40      247.83      5.81 o 
   6   4   4      230.85      218.88      4.80 o 
   7   4   4      501.52      523.83      7.35 o 
   8   4   4       85.33       96.35      3.93 o 
   9   4   4      545.60      564.54      9.37 o 
  10   4   4       66.41       61.49      5.61 o 
  11   4   4      127.27      128.40      7.05 o 
  12   4   4      122.80      110.46      8.59 o 
  13   4   4       13.07        4.75      8.74 o 
  14   4   4       28.68       39.49     11.32 o 
   1   5   4       37.66       36.75      1.81 o 
   2   5   4      142.61      135.69      3.09 o 
   3   5   4     2390.46     2415.91     27.90 o 
   4   5   4      362.02      345.73      9.75 o 
   5   5   4        0.54       -1.22      3.19 o 
   6   5   4     1467.20     1437.91     17.19 o 
   7   5   4      572.13      578.07      8.82 o 
   8   5   4     1139.47     1162.76     15.69 o 
   9   5   4      395.90      403.31      7.90 o 
  10   5   4      268.00      229.97      8.08 o 
  11   5   4       28.89       23.28      7.17 o 
  12   5   4       29.05       39.16      9.03 o 
  13   5   4       13.72       22.48     11.11 o 
   0   6   4     4256.16     4229.60     54.58 o 
   1   6   4       15.16       18.51      2.15 o 
   2   6   4     1466.54     1346.39     15.61 o 
   3   6   4        0.24        2.43      2.48 o 
   4   6   4      348.98      352.88      5.57 o 
   5   6   4       41.12       36.34      2.95 o 
   6   6   4      648.20      692.25     11.39 o 
   7   6   4     2081.26     2125.82     27.53 o 
   8   6   4      638.59      690.12     11.27 o 
   9   6   4      175.12      166.78      6.41 o 
  10   6   4     2164.02     2356.16     41.46 o 
  11   6   4      107.99      100.51      7.90 o 
  12   6   4       53.52       48.17      9.25 o 
  13   6   4       39.99       41.59     13.83 o 
   1   7   4      112.94      119.44      4.89 o 
   2   7   4      153.99      145.37      5.56 o 
   3   7   4      178.87      167.20      5.97 o 
   4   7   4     1708.68     1697.80     26.71 o 
   5   7   4       22.09       12.45      5.54 o 
   6   7   4      670.15      658.10     13.79 o 
   7   7   4      269.85      235.90      8.09 o 
   8   7   4       87.58       82.84      6.85 o 
   9   7   4     1393.36     1501.71     31.63 o 
  10   7   4       35.83       26.06     10.25 o 
  11   7   4       20.35       23.45     12.36 o 
  12   7   4      209.06      173.12     16.79 o 
   0   8   4      458.79      432.81     11.72 o 
   1   8   4       51.43       48.83      5.22 o 
   2   8   4      694.39      697.01     13.65 o 
   3   8   4        2.89        0.17      7.34 o 
   4   8   4       49.93       47.12      5.26 o 
   5   8   4        7.29        7.49      5.17 o 
   6   8   4        1.90        1.27      6.41 o 
   7   8   4       17.05       14.52      6.36 o 
   8   8   4      886.81      945.43     22.63 o 
   9   8   4      348.89      318.19     13.42 o 
  10   8   4      218.40      200.58     14.89 o 
   1   9   4      857.56      846.79     19.11 o 
   2   9   4      250.90      233.44      8.56 o 
   3   9   4       59.32       52.88      6.47 o 
   4   9   4      515.46      556.00     15.43 o 
   5   9   4       18.30       14.84      6.29 o 
   6   9   4      135.95      138.44      9.93 o 
   7   9   4        3.10        5.07      8.61 o 
   8   9   4      291.50      281.42     15.42 o 
   9   9   4       18.31      -10.11     16.21 o 
   0  10   4       31.62       36.91     16.16 o 
   1  10   4        5.20       -0.49      8.87 o 
   2  10   4        0.70       -8.21      8.25 o 
   3  10   4      166.54      170.85     10.23 o 
   4  10   4       14.73        5.84      8.51 o 
   5  10   4       73.31       59.03      9.97 o 
   6  10   4       34.54       36.03     10.97 o 
   7  10   4       58.19       57.96     13.08 o 
   1  11   4      241.02      227.63     14.42 o 
   2  11   4      189.16      171.18     14.50 o 
   3  11   4       20.90       23.17     11.09 o 
   1   1   5    34727.30    34904.95    288.86 o 
   2   1   5     1533.30     1652.19     12.98 o 
   3   1   5     5944.09     5787.04     42.96 o 
   4   1   5      147.83      154.47      2.06 o 
   5   1   5      164.89      151.23      2.36 o 
   6   1   5      995.55     1001.68      9.61 o 
   7   1   5      179.03      145.24      3.05 o 
   8   1   5     2555.62     2658.12     30.03 o 
   9   1   5     1183.98     1158.77     39.70 o 
  10   1   5     1392.70     1284.47     18.41 o 
  11   1   5       17.16       22.36      4.40 o 
  12   1   5        0.43        5.88      6.12 o 
  13   1   5      430.93      472.23     14.40 o 
  14   1   5      157.55      156.04     10.51 o 
  15   1   5      769.75      862.85     28.43 o 
   0   2   5    47327.21    47700.08    619.84 o 
   1   2   5    41896.43    40762.04    415.24 o 
   2   2   5      896.48      976.99      8.17 o 
   3   2   5        8.83        9.75      1.09 o 
   4   2   5       28.09       32.03      1.12 o 
   5   2   5      236.65      224.38      3.44 o 
   6   2   5      402.12      433.85      5.31 o 
   7   2   5       63.43       56.93      2.71 o 
   8   2   5     1567.18     1553.93     17.87 o 
   9   2   5     2355.01     2333.01     27.22 o 
  10   2   5      864.20      838.55     13.60 o 
  11   2   5      849.82      906.14     17.76 o 
  12   2   5       34.15       46.39      6.67 o 
  13   2   5       67.29       70.17      8.11 o 
  14   2   5       38.45       39.72      8.71 o 
  15   2   5      184.76      188.73     14.52 o 
   1   3   5       64.20       74.39      1.79 o 
   2   3   5        0.39        2.08      1.26 o 
   3   3   5      706.80      817.58      8.08 o 
   4   3   5     1975.58     2158.50     19.64 o 
   5   3   5      212.10      230.63      4.05 o 
   6   3   5     1479.13     1659.50     18.66 o 
   7   3   5        1.56        0.57      2.16 o 
   8   3   5       18.62       19.50      2.88 o 
   9   3   5     3623.50     3681.89     46.61 o 
  10   3   5       49.19       45.06      4.99 o 
  11   3   5       13.48       14.55      5.86 o 
  12   3   5       89.51       86.41      7.92 o 
  13   3   5       20.13        5.98      8.08 o 
  14   3   5        5.94       -3.95      9.74 o 
   0   4   5     2956.17     3155.54     41.27 o 
   1   4   5      328.28      313.70      4.16 o 
   2   4   5     1016.07     1234.91     12.85 o 
   3   4   5     1364.62     1365.07     14.91 o 
   4   4   5        1.35        2.61      1.43 o 
   5   4   5        0.70        0.13      2.49 o 
   6   4   5        1.52        2.84      2.71 o 
   7   4   5      356.66      326.31      6.32 o 
   8   4   5      150.83      124.83      4.22 o 
   9   4   5     1045.63     1016.27     14.94 o 
  10   4   5     1089.96     1086.01     20.72 o 
  11   4   5      366.69      304.28     11.04 o 
  12   4   5      453.76      442.33     13.58 o 
  13   4   5        4.93       13.14      8.38 o 
  14   4   5       53.71       76.67     14.68 o 
   1   5   5      201.86      199.69      3.60 o 
   2   5   5      648.01      645.86      8.49 o 
   3   5   5       41.64       53.97      2.74 o 
   4   5   5       29.58       16.33      2.32 o 
   5   5   5      333.52      318.26      6.23 o 
   6   5   5       53.29       64.33      4.15 o 
   7   5   5      692.15      664.17      9.64 o 
   8   5   5      808.78      804.74     12.00 o 
   9   5   5       38.01       37.36      3.95 o 
  10   5   5       22.90       25.37      5.34 o 
  11   5   5      459.24      484.80     13.75 o 
  12   5   5       34.80       10.56     10.16 o 
  13   5   5      171.25      191.45     15.38 o 
   0   6   5      680.25      628.78     10.91 o 
   1   6   5     1034.30     1043.53     13.14 o 
   2   6   5       32.60       33.08      2.58 o 
   3   6   5        0.80        2.72      2.70 o 
   4   6   5      268.51      270.37      5.63 o 
   5   6   5      896.83      927.31     13.52 o 
   6   6   5      206.67      194.15      5.46 o 
   7   6   5       19.42       16.51      3.76 o 
   8   6   5      909.50      943.26     14.39 o 
   9   6   5      227.36      203.51      7.18 o 
  10   6   5        0.09       -3.75      6.75 o 
  11   6   5       15.57       12.31      8.65 o 
  12   6   5       17.83       18.21      9.97 o 
   1   7   5      552.76      586.84      9.90 o 
   2   7   5      339.62      327.74      8.19 o 
   3   7   5      833.99      785.21     13.78 o 
   4   7   5     1060.51     1032.28     18.08 o 
   5   7   5     2150.96     2198.25     39.64 o 
   6   7   5      132.31      125.46      8.51 o 
   7   7   5       36.30       40.85      5.73 o 
   8   7   5      296.70      256.66      9.39 o 
   9   7   5      191.71      185.68      9.15 o 
  10   7   5      180.72      175.59     13.39 o 
  11   7   5      471.03      484.92     20.51 o 
   0   8   5      767.08      760.08     19.24 o 
   1   8   5        0.39       -0.25      3.94 o 
   2   8   5        0.33       -4.15      6.73 o 
   3   8   5        0.56       -0.46      4.82 o 
   4   8   5      529.55      525.83     11.67 o 
   5   8   5      155.38      134.47      6.94 o 
   6   8   5       92.77      103.35      7.39 o 
   7   8   5        0.83        0.03      6.45 o 
   8   8   5       38.35       48.47      8.06 o 
   9   8   5      263.50      266.20     13.10 o 
  10   8   5       25.85        4.29     12.17 o 
   1   9   5       10.84        9.09      5.66 o 
   2   9   5      245.45      224.84      8.95 o 
   3   9   5      483.06      506.87     13.25 o 
   4   9   5       14.59        1.42      6.27 o 
   5   9   5       29.30       31.69     12.15 o 
   6   9   5      213.80      204.30     10.69 o 
   7   9   5      259.00      245.24     11.98 o 
   8   9   5        0.62       -0.40     11.41 o 
   9   9   5       11.02       24.04     13.66 o 
   0  10   5      391.08      390.70     33.27 o 
   1  10   5      302.56      341.40     15.16 o 
   2  10   5      154.24      172.84     14.45 o 
   3  10   5      133.07      129.79     10.99 o 
   4  10   5       54.97       42.81      9.79 o 
   5  10   5        8.66       17.82     10.02 o 
   6  10   5       27.81       38.89      9.96 o 
   1  11   5      146.37      144.79     12.15 o 
   2  11   5       61.90       55.92     12.94 o 
   0   0   6    13172.20    13013.02    247.14 o 
   1   0   6     4467.21     4777.88     56.32 o 
   2   0   6       24.48       14.49      1.34 o 
   3   0   6     4450.09     4533.76     51.68 o 
   4   0   6       74.47       59.94      2.33 o 
   5   0   6     2031.47     2285.21     26.54 o 
   6   0   6      670.57      648.29     10.64 o 
   7   0   6     1525.87     1479.53     19.27 o 
   8   0   6     1069.99     1093.54     16.57 o 
   9   0   6     4966.85     4994.95     83.28 o 
  10   0   6      317.47      284.62     15.18 o 
  11   0   6     2616.03     2593.18     63.96 o 
  12   0   6       61.48       74.40      9.09 o 
  13   0   6      685.54      693.90     27.22 o 
  14   0   6      115.13      142.52     18.31 o 
  15   0   6      112.49      138.08     22.52 o 
   1   1   6    28015.99    29230.44    235.22 o 
   2   1   6      677.14      650.89      5.39 o 
   3   1   6     5462.72     5456.81     42.37 o 
   4   1   6      358.15      428.35      4.21 o 
   5   1   6     4342.89     4627.45     42.77 o 
   6   1   6      593.92      571.05      9.30 o 
   7   1   6     2416.47     2364.68     45.37 o 
   8   1   6      116.23      113.71      4.09 o 
   9   1   6       57.33       57.78      4.06 o 
  10   1   6      371.50      323.27      8.57 o 
  11   1   6        0.56       -0.87      5.25 o 
  12   1   6       13.15        9.89      4.72 o 
  13   1   6     1039.20     1054.91     28.04 o 
  14   1   6       26.62       26.77      9.02 o 
  15   1   6       14.82        5.23     13.09 o 
   0   2   6      387.05      412.91      5.28 o 
   1   2   6     3884.56     4058.23     30.25 o 
   2   2   6      590.90      602.63      5.18 o 
   3   2   6     1494.30     1341.03     13.39 o 
   4   2   6       57.29       57.18      2.19 o 
   5   2   6      516.50      656.06      7.22 o 
   6   2   6      622.64      652.49      6.87 o 
   7   2   6      520.11      564.29      7.32 o 
   8   2   6      336.01      331.60      5.97 o 
   9   2   6     3456.88     3416.61     45.42 o 
  10   2   6     1383.01     1329.49     21.87 o 
  11   2   6        2.73       10.76      6.22 o 
  12   2   6      285.39      265.74     10.14 o 
  13   2   6      112.07       98.19      9.28 o 
  14   2   6       50.16       39.47      9.03 o 
  15   2   6        7.49       -8.68     12.90 o 
   1   3   6       29.67       38.93      1.59 o 
   2   3   6        7.53        4.34      1.22 o 
   3   3   6     3213.79     3106.07     48.37 o 
   4   3   6     1036.50      890.42     10.61 o 
   5   3   6     4668.38     4638.22     46.90 o 
   6   3   6      125.91      137.40      3.85 o 
   7   3   6      453.03      435.58      8.04 o 
   8   3   6      577.66      569.83      9.15 o 
   9   3   6      966.23      968.40     16.99 o 
  10   3   6      263.57      267.11      8.91 o 
  11   3   6     1059.36     1111.38     21.04 o 
  12   3   6      286.79      265.69     10.51 o 
  13   3   6     1089.75     1134.73     29.12 o 
  14   3   6       19.03       23.43      9.31 o 
   0   4   6      696.18      785.27     12.20 o 
   1   4   6      680.86      650.09      7.32 o 
   2   4   6      127.41       91.04      2.45 o 
   3   4   6      380.59      374.22      5.92 o 
   4   4   6       12.67        9.34      2.05 o 
   5   4   6     1522.23     1597.41     20.55 o 
   6   4   6       26.52       27.25      3.41 o 
   7   4   6     1742.51     1766.03     23.33 o 
   8   4   6      348.40      358.77      8.00 o 
   9   4   6       92.50       88.30      4.27 o 
  10   4   6      124.07      117.17      6.75 o 
  11   4   6      162.76      149.17      8.29 o 
  12   4   6      255.39      229.76     10.13 o 
  13   4   6       96.90       65.18     11.38 o 
  14   4   6       12.38       23.02     13.71 o 
   1   5   6      290.43      331.51      5.16 o 
   2   5   6       38.76       28.37      2.40 o 
   3   5   6      521.23      547.27      8.15 o 
   4   5   6       70.18       59.14      4.09 o 
   5   5   6      429.67      407.89      7.01 o 
   6   5   6      252.24      224.75      6.25 o 
   7   5   6      669.51      669.68     11.09 o 
   8   5   6      124.34      120.54      4.99 o 
   9   5   6        1.54       -0.96      4.25 o 
  10   5   6      142.65      140.72      7.29 o 
  11   5   6      211.07      189.43      9.52 o 
  12   5   6      116.45      131.76     13.24 o 
  13   5   6      474.92      485.22     18.47 o 
   0   6   6     1937.14     2022.30     31.98 o 
   1   6   6      649.11      604.99      8.35 o 
   2   6   6       10.45        6.54      2.51 o 
   3   6   6      352.95      339.43      7.18 o 
   4   6   6        1.66        1.77      2.85 o 
   5   6   6      165.61      174.81      6.63 o 
   6   6   6       10.67       15.41      4.45 o 
   7   6   6      699.80      739.16     12.47 o 
   8   6   6      182.39      190.80      6.32 o 
   9   6   6      647.61      618.52     11.89 o 
  10   6   6      680.45      676.64     15.57 o 
  11   6   6      147.12      149.78      9.84 o 
  12   6   6       28.30       17.31     11.01 o 
   1   7   6        6.14        1.29      5.17 o 
   2   7   6      794.35      802.90     15.37 o 
   3   7   6      277.10      275.71      7.43 o 
   4   7   6       85.36       83.33      4.86 o 
   5   7   6      275.55      282.50      7.76 o 
   6   7   6       61.39       38.47      6.67 o 
   7   7   6      140.29      150.44      8.17 o 
   8   7   6       53.41       40.81      6.69 o 
   9   7   6      228.47      241.23      9.66 o 
  10   7   6       48.75       62.46     12.41 o 
  11   7   6       40.96       10.83      9.41 o 
   0   8   6      766.84      769.18     21.12 o 
   1   8   6     1509.51     1598.96     24.36 o 
   2   8   6      295.65      288.52     11.15 o 
   3   8   6     1206.53     1224.07     21.15 o 
   4   8   6       48.90       46.73      6.83 o 
   5   8   6      726.61      736.98     15.53 o 
   6   8   6       52.95       48.79      7.01 o 
   7   8   6      293.66      308.13     11.08 o 
   8   8   6       37.52       39.22      8.92 o 
   9   8   6      662.36      652.46     19.76 o 
  10   8   6       74.38       63.95     12.51 o 
   1   9   6       59.84       57.99      8.51 o 
   2   9   6       81.58       58.94      7.48 o 
   3   9   6      486.59      516.16     13.25 o 
   4   9   6       47.21       47.93      7.89 o 
   5   9   6     1024.92     1116.40     23.94 o 
   6   9   6       52.17       45.04      9.00 o 
   7   9   6      115.99      136.66     11.11 o 
   8   9   6       60.25       69.52     12.54 o 
   0  10   6       47.90       72.30     22.94 o 
   1  10   6      121.32      148.07     18.19 o 
   2  10   6       35.93       36.02     10.18 o 
   3  10   6      167.10      174.76     11.08 o 
   4  10   6       15.13       10.69      9.63 o 
   5  10   6      317.58      322.10     15.39 o 
   6  10   6      111.67       99.17     14.83 o 
   1  11   6       17.45       20.37     11.21 o 
   1   1   7      223.23      275.23      2.87 o 
   2   1   7        0.38        1.66      0.96 o 
   3   1   7     2484.19     2577.91     20.85 o 
   4   1   7     5025.32     5065.00     41.81 o 
   5   1   7      801.07      834.53      8.36 o 
   6   1   7     3369.93     3349.08     30.58 o 
   7   1   7       15.73       18.74      1.76 o 
   8   1   7      324.34      367.52      6.83 o 
   9   1   7       34.88       36.32      2.83 o 
  10   1   7      449.98      442.46      9.91 o 
  11   1   7      904.16      900.39     20.71 o 
  12   1   7       45.72       50.08      6.49 o 
  13   1   7      441.40      393.07     12.93 o 
  14   1   7      311.76      356.97     15.92 o 
  15   1   7      171.42      182.97     16.35 o 
   0   2   7     3457.65     3756.81     39.65 o 
   1   2   7     2702.16     2586.10     20.81 o 
   2   2   7     2865.68     2876.81     24.05 o 
   3   2   7     5022.27     5544.82     44.71 o 
   4   2   7      552.79      544.68      5.93 o 
   5   2   7      523.78      580.77      6.45 o 
   6   2   7     1563.29     1640.55     16.91 o 
   7   2   7      927.49      964.30     10.24 o 
   8   2   7     1417.64     1410.38     16.48 o 
   9   2   7      642.77      644.17     10.69 o 
  10   2   7       13.27       15.91      5.65 o 
  11   2   7      290.80      290.45      9.73 o 
  12   2   7        6.15        8.14      7.84 o 
  13   2   7       33.66       23.22      8.74 o 
  14   2   7        1.11       -8.29      8.29 o 
   1   3   7     1549.44     1680.40     16.38 o 
   2   3   7     2191.88     2294.22     21.20 o 
   3   3   7      931.74      930.20      9.96 o 
   4   3   7      140.70      159.88      3.07 o 
   5   3   7      359.96      343.60      4.94 o 
   6   3   7      381.32      378.66      5.83 o 
   7   3   7     1972.88     1954.82     23.90 o 
   8   3   7      240.06      219.58      5.74 o 
   9   3   7      136.07      114.22      5.77 o 
  10   3   7       66.96       67.50      5.55 o 
  11   3   7       98.69       82.29      6.65 o 
  12   3   7       98.22       98.34      7.89 o 
  13   3   7        3.10        0.37      7.71 o 
  14   3   7      184.60      211.29     15.88 o 
   0   4   7     7439.54     7614.89    102.79 o 
   1   4   7       49.21       45.27      2.13 o 
   2   4   7     6165.61     6088.52     60.57 o 
   3   4   7      846.85      819.58      9.07 o 
   4   4   7      214.89      193.69      3.77 o 
   5   4   7      660.45      683.45      9.31 o 
   6   4   7       98.03       98.41      3.82 o 
   7   4   7      904.25      877.67     14.05 o 
   8   4   7      110.23      107.99      5.53 o 
   9   4   7       54.62       47.82      5.05 o 
  10   4   7      786.17      797.31     14.98 o 
  11   4   7        8.88        5.93      6.06 o 
  12   4   7     1283.21     1349.65     30.19 o 
  13   4   7        0.57       -9.93     10.18 o 
  14   4   7       17.00       29.10     15.12 o 
   1   5   7        4.90       10.52      1.96 o 
   2   5   7      582.89      568.76      8.90 o 
   3   5   7        6.40        4.22      2.12 o 
   4   5   7      766.80      693.08     26.09 o 
   5   5   7      580.35      553.70      9.22 o 
   6   5   7      504.73      449.41      8.97 o 
   7   5   7       16.61       14.75      4.26 o 
   8   5   7      633.71      614.03     12.37 o 
   9   5   7       12.20        5.91      4.18 o 
  10   5   7      150.41      149.77      7.27 o 
  11   5   7       19.80       21.25      7.63 o 
  12   5   7       60.86       59.40     11.01 o 
  13   5   7      116.02      146.27     14.06 o 
   0   6   7     2914.57     2895.22     46.27 o 
   1   6   7      319.02      296.76      5.70 o 
   2   6   7      198.56      199.38      5.04 o 
   3   6   7      514.58      531.20     10.03 o 
   4   6   7       12.30        7.02      3.50 o 
   5   6   7       87.94       83.58      4.09 o 
   6   6   7       11.92       17.34      4.83 o 
   7   6   7        0.12        0.27      4.43 o 
   8   6   7        0.01       -0.53      4.78 o 
   9   6   7       11.75       16.61      5.41 o 
  10   6   7      278.70      246.58      9.14 o 
  11   6   7        0.04       -5.45      7.24 o 
  12   6   7        5.74       14.39     11.32 o 
   1   7   7      328.03      294.85      7.86 o 
   2   7   7      186.38      191.06      6.53 o 
   3   7   7      480.62      446.01     10.04 o 
   4   7   7     2640.52     2736.84     43.76 o 
   5   7   7     1194.37     1213.06     22.11 o 
   6   7   7      204.20      201.61      9.35 o 
   7   7   7      323.88      278.84     10.36 o 
   8   7   7      131.51      126.62      8.29 o 
   9   7   7      283.06      290.19     10.94 o 
  10   7   7       23.76       18.35     10.06 o 
  11   7   7       13.30       18.21     11.71 o 
   0   8   7       11.60       14.35      5.70 o 
   1   8   7       68.78       73.30      5.43 o 
   2   8   7       24.76       27.89      5.57 o 
   3   8   7      301.15      303.43     10.12 o 
   4   8   7       28.69       22.07      7.04 o 
   5   8   7        3.73       10.49      5.14 o 
   6   8   7       35.10       39.71      8.11 o 
   7   8   7       79.79       67.64      8.45 o 
   8   8   7      613.03      615.23     18.62 o 
   9   8   7       61.06       50.73      9.45 o 
  10   8   7      614.06      655.33     34.57 o 
   1   9   7       42.15       25.55      7.29 o 
   2   9   7        2.17       -3.34      6.16 o 
   3   9   7      158.58      164.55      9.59 o 
   4   9   7      159.75      174.54      9.21 o 
   5   9   7       48.64       48.21      7.63 o 
   6   9   7       43.51       53.90      9.00 o 
   7   9   7       18.65       15.54      9.31 o 
   8   9   7       26.84       37.75     11.06 o 
   0  10   7       17.66       23.86     18.67 o 
   1  10   7       59.17       49.58     10.10 o 
   2  10   7      339.54      362.68     15.18 o 
   3  10   7      112.67      123.76     10.55 o 
   4  10   7       53.05       60.89     12.14 o 
   5  10   7        0.09       -0.76      9.55 o 
   6  10   7      204.59      220.32     14.76 o 
   0   0   8        1.13        2.80      2.31 o 
   1   0   8     2133.13     2090.18     24.41 o 
   2   0   8     1523.74     1843.83     20.00 o 
   3   0   8       16.92       15.22      1.69 o 
   4   0   8      205.05      164.81      3.69 o 
   5   0   8     1489.92     1543.24     20.07 o 
   6   0   8     1145.43     1121.08     15.17 o 
   7   0   8     1955.39     2068.31     29.60 o 
   8   0   8     1653.98     1671.84     25.50 o 
   9   0   8      403.44      367.19     11.13 o 
  10   0   8      714.94      723.83     21.15 o 
  11   0   8        0.66        2.69      6.22 o 
  12   0   8     2135.61     2169.36     58.72 o 
  13   0   8      210.69      181.36     16.05 o 
  14   0   8      165.78      220.89     22.64 o 
   1   1   8      878.71      902.87      8.97 o 
   2   1   8      260.60      230.99      2.66 o 
   3   1   8      682.74      680.57      6.79 o 
   4   1   8        0.25        1.74      1.42 o 
   5   1   8     1076.80     1138.81     11.00 o 
   6   1   8      428.12      437.58      5.30 o 
   7   1   8        1.05       -0.30      1.82 o 
   8   1   8      269.79      262.52      4.54 o 
   9   1   8       82.37       74.93      3.43 o 
  10   1   8       35.26       30.68      4.89 o 
  11   1   8       12.70        6.64      5.14 o 
  12   1   8       80.52       73.28      8.68 o 
  13   1   8      227.25      224.94     14.34 o 
  14   1   8      138.69      126.42      9.93 o 
   0   2   8     1977.43     1906.15     25.98 o 
   1   2   8     1118.46     1208.51     12.04 o 
   2   2   8     1822.86     1861.47     17.78 o 
   3   2   8     4035.74     4253.76     39.07 o 
   4   2   8       54.01       70.18      1.90 o 
   5   2   8     4747.00     4957.21     49.40 o 
   6   2   8        0.60       -1.99      1.99 o 
   7   2   8     1775.66     1879.68     20.27 o 
   8   2   8     2921.77     2897.09     33.28 o 
   9   2   8       86.75       91.40      4.13 o 
  10   2   8      911.06      911.34     17.47 o 
  11   2   8       31.27       37.39      6.83 o 
  12   2   8     1287.41     1251.59     26.41 o 
  13   2   8      670.50      658.08     20.22 o 
  14   2   8        0.00        2.96      8.92 o 
   1   3   8       22.54       13.25      1.92 o 
   2   3   8        0.80        8.48      1.71 o 
   3   3   8       23.86       31.87      2.14 o 
   4   3   8     5245.62     5336.16     96.16 o 
   5   3   8        5.58       11.78      1.58 o 
   6   3   8     6509.62     6456.98     71.81 o 
   7   3   8     1276.80     1295.34     17.31 o 
   8   3   8      541.76      512.05     10.31 o 
   9   3   8      173.40      148.39      6.71 o 
  10   3   8      420.74      383.60     10.79 o 
  11   3   8      264.80      254.93     10.62 o 
  12   3   8      365.02      400.58     11.90 o 
  13   3   8        1.16       -5.81      8.52 o 
  14   3   8      283.27      252.28     15.75 o 
   0   4   8     1210.57     1293.72     17.71 o 
   1   4   8      350.01      319.80      4.60 o 
   2   4   8     1332.80     1397.47     15.62 o 
   3   4   8       20.53       10.97      1.74 o 
   4   4   8      569.87      580.97     12.16 o 
   5   4   8      456.85      491.74      7.09 o 
   6   4   8      129.18      128.92      4.31 o 
   7   4   8     1597.54     1489.78     22.11 o 
   8   4   8      403.83      427.95      8.87 o 
   9   4   8      128.39      114.15      5.65 o 
  10   4   8       81.49       76.28      6.91 o 
  11   4   8       14.46       22.14      7.34 o 
  12   4   8       39.68       49.47      8.45 o 
  13   4   8       35.26       25.11     11.48 o 
   1   5   8      346.85      328.05      5.73 o 
   2   5   8      201.18      187.55      4.76 o 
   3   5   8     1439.34     1472.10     19.02 o 
   4   5   8      427.69      408.32      8.70 o 
   5   5   8       35.24       28.84      2.46 o 
   6   5   8     2023.21     1887.32     26.98 o 
   7   5   8      304.20      247.63      7.58 o 
   8   5   8     1089.87     1122.21     18.65 o 
   9   5   8        1.25       -2.66      4.83 o 
  10   5   8        4.21       17.29      6.03 o 
  11   5   8       94.47       84.56      9.16 o 
  12   5   8      160.66      174.18     13.82 o 
  13   5   8       35.94       33.90     14.32 o 
   0   6   8     2881.54     2889.31     49.84 o 
   1   6   8       39.01       39.85      3.22 o 
   2   6   8     3366.63     3224.67     46.61 o 
   3   6   8      302.76      293.52      7.55 o 
   4   6   8       29.34       19.78      2.96 o 
   5   6   8       16.01       10.52      3.46 o 
   6   6   8      225.23      253.50      9.65 o 
   7   6   8        4.98       -4.78      4.85 o 
   8   6   8     1421.43     1476.82     25.17 o 
   9   6   8       17.72        9.94      5.04 o 
  10   6   8      778.42      782.19     18.50 o 
  11   6   8      165.86      155.69     10.10 o 
  12   6   8      429.39      482.00     19.71 o 
   1   7   8     2110.28     2096.09     30.47 o 
   2   7   8      883.92      861.72     15.39 o 
   3   7   8       89.96       85.48      7.08 o 
   4   7   8     1172.66     1268.59     23.90 o 
   5   7   8       14.74       15.62      5.53 o 
   6   7   8       26.15       30.76      7.35 o 
   7   7   8        6.50        6.73      6.31 o 
   8   7   8        0.25        1.21      6.18 o 
   9   7   8      248.60      241.97      9.51 o 
  10   7   8        3.60       12.85     12.24 o 
  11   7   8        2.89       21.67     11.56 o 
   0   8   8      156.83      174.70     11.15 o 
   1   8   8       24.73       19.66      7.29 o 
   2   8   8       13.38       15.13      5.64 o 
   3   8   8       25.60       32.81      5.39 o 
   4   8   8       33.37       18.53      5.75 o 
   5   8   8       12.42       12.78      7.18 o 
   6   8   8      284.81      267.52     11.53 o 
   7   8   8       47.27       48.48      8.31 o 
   8   8   8       58.64       62.63      8.66 o 
   9   8   8        0.08        1.32      8.90 o 
  10   8   8      609.45      579.68     28.11 o 
   1   9   8       11.26       16.71      7.33 o 
   2   9   8      419.80      425.09     14.64 o 
   3   9   8      166.68      170.28      9.95 o 
   4   9   8      429.81      494.63     15.59 o 
   5   9   8      138.79      130.50     11.29 o 
   6   9   8        2.86       -8.68     10.33 o 
   7   9   8       64.36       63.72     12.37 o 
   8   9   8        2.31       -1.89     13.31 o 
   0  10   8      332.61      362.67     27.77 o 
   1  10   8        2.80       21.87      8.44 o 
   2  10   8        2.30       -8.72      9.02 o 
   3  10   8       21.70       32.70      9.15 o 
   4  10   8        0.78        2.71     11.01 o 
   5  10   8        1.30        2.57      9.59 o 
   1   1   9     3637.11     3756.08     37.55 o 
   2   1   9      436.75      521.67      5.69 o 
   3   1   9     4571.78     4653.81     43.73 o 
   4   1   9        4.79        5.40      1.71 o 
   5   1   9       61.44       35.93      2.15 o 
   6   1   9       40.03       42.46      2.48 o 
   7   1   9     3294.50     3215.66     37.78 o 
   8   1   9      127.90      118.90      3.91 o 
   9   1   9      164.26      147.71      4.96 o 
  10   1   9      870.47      778.97     14.57 o 
  11   1   9       43.80       44.25      7.10 o 
  12   1   9      153.47      139.48      9.74 o 
  13   1   9      523.65      548.09     18.48 o 
  14   1   9      100.39      123.88     13.21 o 
   0   2   9     4711.54     5196.56     74.70 o 
   1   2   9      186.47      168.94      3.30 o 
   2   2   9      286.31      353.30      5.30 o 
   3   2   9       87.94       84.98      2.07 o 
   4   2   9       53.12       55.70      2.09 o 
   5   2   9     2160.11     2261.38     23.61 o 
   6   2   9      821.06      842.74     11.28 o 
   7   2   9      153.70      142.82      3.61 o 
   8   2   9        1.57        3.93      3.58 o 
   9   2   9      692.26      672.27     11.57 o 
  10   2   9       51.14       37.40      6.46 o 
  11   2   9      157.77      167.71      8.61 o 
  12   2   9       56.08       56.23      8.65 o 
  13   2   9      249.91      203.73     14.50 o 
  14   2   9      122.09      123.63     12.67 o 
   1   3   9     5709.23     5906.16     65.02 o 
   2   3   9     1924.39     1826.66     19.78 o 
   3   3   9        6.79        7.24      1.98 o 
   4   3   9     1284.52     1453.24     15.28 o 
   5   3   9       13.76       21.16      1.93 o 
   6   3   9      162.48      145.57      3.57 o 
   7   3   9        0.08       -3.31      3.31 o 
   8   3   9       76.61       82.17      3.90 o 
   9   3   9       10.32        4.67      4.36 o 
  10   3   9       11.11       15.50      6.00 o 
  11   3   9       35.83       47.20      7.69 o 
  12   3   9       93.69       90.22      8.46 o 
  13   3   9        0.93       -2.38      9.00 o 
  14   3   9       77.51       85.78     15.40 o 
   0   4   9    23114.47    23519.62    301.63 o 
   1   4   9     7384.74     7425.72     76.74 o 
   2   4   9      187.01      164.26      5.00 o 
   3   4   9      367.18      343.04      5.78 o 
   4   4   9       19.86       17.16      1.77 o 
   5   4   9      363.01      357.75      6.16 o 
   6   4   9       86.60       80.33      3.60 o 
   7   4   9     1521.72     1521.74     21.90 o 
   8   4   9       85.70       91.09      5.04 o 
   9   4   9      768.89      790.20     15.84 o 
  10   4   9      225.65      253.73     12.15 o 
  11   4   9      190.50      194.17     11.41 o 
  12   4   9      107.22      102.09      9.33 o 
  13   4   9        1.85       -9.16      9.16 o 
   1   5   9      355.68      359.06      6.24 o 
   2   5   9       95.27       93.63      3.61 o 
   3   5   9     1447.19     1392.80     19.08 o 
   4   5   9     1216.62     1145.55     16.44 o 
   5   5   9     2131.28     2184.06     29.24 o 
   6   5   9        9.45        4.48      4.00 o 
   7   5   9       69.81       84.53      5.49 o 
   8   5   9     1626.86     1586.56     26.94 o 
   9   5   9        0.31        3.40      5.16 o 
  10   5   9       11.98       18.70      6.48 o 
  11   5   9      396.48      411.13     15.09 o 
  12   5   9      112.47      117.38     10.65 o 
  13   5   9      172.11      122.94     14.60 o 
   0   6   9       54.63       55.78      7.85 o 
   1   6   9      308.70      289.11      6.98 o 
   2   6   9      199.33      176.14      6.23 o 
   3   6   9      118.15      122.31      7.17 o 
   4   6   9      392.10      351.38      7.96 o 
   5   6   9      853.87      766.85     13.84 o 
   6   6   9       71.73       77.99      6.72 o 
   7   6   9       68.70       49.32      8.09 o 
   8   6   9      541.35      531.19     12.67 o 
   9   6   9      605.03      591.49     14.07 o 
  10   6   9       70.66       68.22      7.21 o 
  11   6   9      343.67      374.31     13.48 o 
  12   6   9        3.77       12.04     11.33 o 
   1   7   9      228.25      194.29      6.60 o 
   2   7   9     1589.54     1569.54     27.73 o 
   3   7   9      472.97      474.36     12.84 o 
   4   7   9       40.94       53.81      5.75 o 
   5   7   9      459.24      509.77     14.16 o 
   6   7   9        0.36       -0.52      9.70 o 
   7   7   9     1143.73     1204.32     30.23 o 
   8   7   9      366.32      367.88     12.01 o 
   9   7   9        9.76       16.64      7.55 o 
  10   7   9       62.58       50.57     10.54 o 
  11   7   9       23.39        9.95     11.24 o 
   0   8   9      340.18      315.16     14.62 o 
   1   8   9      122.63      132.71      7.65 o 
   2   8   9       96.58       91.01      8.42 o 
   3   8   9      189.63      189.95     10.64 o 
   4   8   9       41.33       29.58      7.67 o 
   5   8   9      186.73      196.75     10.08 o 
   6   8   9       17.39       19.16      7.87 o 
   7   8   9      346.51      389.26     14.91 o 
   8   8   9       12.10       14.37      8.85 o 
   9   8   9      160.84      152.21     12.67 o 
   1   9   9      182.07      180.96      9.93 o 
   2   9   9       29.41       38.04      8.25 o 
   3   9   9        1.65        4.65      7.33 o 
   4   9   9        0.34        0.46      7.29 o 
   5   9   9       14.35       11.88      9.54 o 
   6   9   9       45.84       52.08     11.10 o 
   7   9   9       19.36       36.78     11.30 o 
   8   9   9      143.12      152.90     13.73 o 
   0  10   9        1.34      -11.02     12.80 o 
   1  10   9      360.01      375.37     15.61 o 
   2  10   9       45.84       29.61     10.64 o 
   3  10   9       79.66       90.55      9.85 o 
   4  10   9       76.14       58.01     12.73 o 
   5  10   9      126.77      112.91     14.50 o 
   0   0  10    16824.82    17395.94    334.36 o 
   1   0  10     3978.54     3920.01     57.57 o 
   2   0  10     3111.78     3180.76     44.48 o 
   3   0  10      154.13      118.06      3.47 o 
   4   0  10      373.52      359.60      6.66 o 
   5   0  10       48.02       46.06      3.34 o 
   6   0  10      334.09      316.38      7.46 o 
   7   0  10      594.38      599.97     12.25 o 
   8   0  10      608.83      640.19     14.49 o 
   9   0  10    11456.26    12021.30    267.69 o 
  10   0  10      811.72      857.07     24.10 o 
  11   0  10      236.50      256.47     13.83 o 
  12   0  10      854.08      918.21     38.21 o 
  13   0  10      220.91      200.72     22.64 o 
  14   0  10       43.47       33.11     12.87 o 
   1   1  10       39.55       40.60      1.89 o 
   2   1  10     2132.04     2108.09     21.00 o 
   3   1  10      701.81      673.78      7.48 o 
   4   1  10      372.85      470.60      6.23 o 
   5   1  10      279.44      271.39      4.45 o 
   6   1  10      270.78      299.06      4.81 o 
   7   1  10       28.12       21.73      2.57 o 
   8   1  10      332.64      342.98      6.86 o 
   9   1  10     1810.84     1887.63     27.15 o 
  10   1  10     1985.60     2076.04     38.38 o 
  11   1  10      593.74      589.10     15.62 o 
  12   1  10        8.46        2.38      6.67 o 
  13   1  10       47.84       50.45     11.07 o 
  14   1  10      111.05      114.52     12.76 o 
   0   2  10      137.98      140.01      4.63 o 
   1   2  10       12.77       12.25      1.97 o 
   2   2  10     1615.93     1696.44     18.12 o 
   3   2  10      240.53      286.55      4.34 o 
   4   2  10      343.11      375.65      5.40 o 
   5   2  10      500.68      482.38      6.99 o 
   6   2  10      187.52      188.41      5.73 o 
   7   2  10     1588.04     1594.55     18.53 o 
   8   2  10      299.00      288.60      6.07 o 
   9   2  10     1493.55     1485.95     21.29 o 
  10   2  10      423.40      420.16     11.27 o 
  11   2  10      153.89      140.87      9.66 o 
  12   2  10       55.18       37.73      7.98 o 
  13   2  10      171.91      171.39     11.31 o 
  14   2  10        0.04        9.14     15.82 o 
   1   3  10    13745.37    14550.57    168.35 o 
   2   3  10        2.49        3.02      2.79 o 
   3   3  10       70.98       37.65      2.51 o 
   4   3  10      864.79      832.90     10.57 o 
   5   3  10      927.54      847.88     17.98 o 
   6   3  10       37.78       31.94      2.22 o 
   7   3  10     1448.19     1375.77     19.21 o 
   8   3  10       51.70       50.95      4.28 o 
   9   3  10      108.64      113.17      5.49 o 
  10   3  10       29.07       39.59      5.91 o 
  11   3  10        6.79        4.31      7.17 o 
  12   3  10      158.31      156.23     15.65 o 
  13   3  10      907.73      990.68     31.71 o 
   0   4  10        7.03        5.34      2.36 o 
   1   4  10     3337.17     3355.14     41.99 o 
   2   4  10     1025.19     1052.44     13.79 o 
   3   4  10        9.84        8.12      2.37 o 
   4   4  10      199.10      188.92      5.17 o 
   5   4  10      536.88      563.72      7.99 o 
   6   4  10       32.78       31.31      3.92 o 
   7   4  10       24.64       27.79      3.82 o 
   8   4  10      174.43      155.37      6.29 o 
   9   4  10       30.65       19.07      7.54 o 
  10   4  10      588.26      599.54     15.39 o 
  11   4  10      123.33      104.42     11.50 o 
  12   4  10       22.03       30.01      8.06 o 
  13   4  10        0.31       24.77     12.71 o 
   1   5  10      189.69      191.35      4.73 o 
   2   5  10       96.75       91.45      4.03 o 
   3   5  10     1259.02     1188.78     16.65 o 
   4   5  10      695.24      685.47     11.35 o 
   5   5  10      544.68      507.19     10.29 o 
   6   5  10      151.18      118.57      5.03 o 
   7   5  10      518.10      528.78     11.13 o 
   8   5  10      666.77      628.25     13.69 o 
   9   5  10      100.79       91.12      6.58 o 
  10   5  10      103.49      106.95      8.20 o 
  11   5  10      248.95      272.64     13.96 o 
  12   5  10        1.93       -5.05      8.60 o 
   0   6  10      565.84      521.43     14.28 o 
   1   6  10     1033.77     1012.65     17.01 o 
   2   6  10      360.68      344.75      8.70 o 
   3   6  10      688.05      646.42     13.59 o 
   4   6  10        0.83       -3.75      3.75 o 
   5   6  10      814.91      773.80     14.89 o 
   6   6  10       52.96       58.86      6.13 o 
   7   6  10       30.50       22.13      5.81 o 
   8   6  10      114.71      122.14      7.21 o 
   9   6  10     1266.24     1253.31     26.78 o 
  10   6  10        4.32       12.99      8.28 o 
  11   6  10      237.78      242.56     12.52 o 
  12   6  10       27.68       27.60     16.20 o 
   1   7  10        0.48       -0.54      4.62 o 
   2   7  10      102.07      107.76      6.86 o 
   3   7  10        6.57        4.91      4.77 o 
   4   7  10       78.56       86.25      7.38 o 
   5   7  10      213.25      218.27      8.59 o 
   6   7  10       13.79       14.90      7.15 o 
   7   7  10      147.76      133.00      8.46 o 
   8   7  10       61.05       51.18      7.90 o 
   9   7  10       43.71       35.06      8.54 o 
  10   7  10       73.38       54.89     10.44 o 
   0   8  10       38.45       39.22      9.05 o 
   1   8  10      341.68      335.66     12.09 o 
   2   8  10       93.38       75.02      7.08 o 
   3   8  10        4.22        0.87      7.01 o 
   4   8  10      135.41      148.09      8.96 o 
   5   8  10      157.64      149.97     12.00 o 
   6   8  10        4.70       -0.70      7.33 o 
   7   8  10      250.94      282.58     13.74 o 
   8   8  10      423.61      401.78     14.88 o 
   9   8  10      301.52      278.60     17.16 o 
   1   9  10      105.03      104.72      8.71 o 
   2   9  10       55.00       46.38      9.93 o 
   3   9  10      160.14      151.52     11.12 o 
   4   9  10       24.87       32.99      8.89 o 
   5   9  10     1212.96     1374.07     34.64 o 
   6   9  10      112.28      107.54     11.73 o 
   7   9  10       89.17       93.94     13.32 o 
   0  10  10       86.47       65.84     17.80 o 
   1  10  10       60.23       60.61     11.44 o 
   2  10  10       53.83       63.67     10.71 o 
   3  10  10        1.20        6.41      9.12 o 
   4  10  10        0.49       -0.01     13.10 o 
   1   1  11     2478.54     2587.46     28.57 o 
   2   1  11      864.45      907.03     10.64 o 
   3   1  11     2322.71     2358.08     24.30 o 
   4   1  11     2707.96     2556.67     26.07 o 
   5   1  11      777.27      804.70      9.72 o 
   6   1  11     4245.60     4225.63     44.91 o 
   7   1  11       62.01       54.78      3.22 o 
   8   1  11      971.11      943.82     14.01 o 
   9   1  11       12.82        7.55      3.43 o 
  10   1  11      138.19      136.61      8.00 o 
  11   1  11        4.39       -0.85      5.35 o 
  12   1  11      656.17      712.70     22.15 o 
  13   1  11      230.38      210.72     18.69 o 
  14   1  11      765.26      780.40     31.27 o 
   0   2  11     3933.96     4191.41     64.85 o 
   1   2  11     2010.01     2060.34     23.50 o 
   2   2  11     1621.33     1424.26     16.57 o 
   3   2  11      829.57      884.79     10.72 o 
   4   2  11      264.31      236.83      4.23 o 
   5   2  11      159.73      176.11      3.90 o 
   6   2  11       30.77       31.36      2.63 o 
   7   2  11       11.88       16.37      3.09 o 
   8   2  11       48.01       45.18      3.60 o 
   9   2  11       11.50       11.36      3.08 o 
  10   2  11     2501.19     2654.93     46.56 o 
  11   2  11       78.36       82.29      9.07 o 
  12   2  11      856.16      890.69     27.19 o 
  13   2  11        1.70        1.15      9.20 o 
  14   2  11        4.56      -11.60     11.60 o 
   1   3  11     1344.53     1278.51     16.81 o 
   2   3  11     4712.64     4838.00     57.67 o 
   3   3  11       85.85       83.37      3.04 o 
   4   3  11      289.92      290.82      5.06 o 
   5   3  11      256.20      253.21      5.10 o 
   6   3  11      290.07      275.89      5.56 o 
   7   3  11       81.19       71.28      3.68 o 
   8   3  11       37.77       39.87      4.42 o 
   9   3  11       52.00       51.14      4.75 o 
  10   3  11       65.95       76.17      6.85 o 
  11   3  11      125.43      127.89      8.20 o 
  12   3  11        2.63       19.32      8.89 o 
  13   3  11        5.17        7.82     10.11 o 
   0   4  11      657.17      651.78     12.15 o 
   1   4  11       77.82       83.18      3.46 o 
   2   4  11      139.91      117.63      3.98 o 
   3   4  11     1255.89     1302.61     17.34 o 
   4   4  11      317.43      295.08      6.33 o 
   5   4  11      210.47      203.07      5.24 o 
   6   4  11      309.77      315.71      6.60 o 
   7   4  11       95.25      102.79      4.88 o 
   8   4  11      667.16      660.17     11.96 o 
   9   4  11       18.33       22.52      6.03 o 
  10   4  11      604.54      646.00     18.38 o 
  11   4  11      434.46      450.08     15.92 o 
  12   4  11      146.88      124.57     11.15 o 
  13   4  11       80.15       65.89     13.68 o 
   1   5  11     1158.63     1123.80     14.66 o 
   2   5  11      115.27      119.31      4.39 o 
   3   5  11       81.63       83.65      3.93 o 
   4   5  11     1905.94     1968.87     27.74 o 
   5   5  11      345.11      349.48      8.63 o 
   6   5  11        4.82       -3.03      3.03 o 
   7   5  11      219.11      183.92      7.15 o 
   8   5  11      100.83       78.45      6.52 o 
   9   5  11      181.36      200.70      9.20 o 
  10   5  11       48.50       19.52      8.37 o 
  11   5  11        1.59        4.63      9.14 o 
  12   5  11      461.32      479.19     18.18 o 
   0   6  11      290.57      270.43     10.26 o 
   1   6  11      911.82      887.53     15.89 o 
   2   6  11      806.79      776.59     17.99 o 
   3   6  11      271.06      249.06      7.83 o 
   4   6  11        6.82        4.07      4.55 o 
   5   6  11       21.40        8.77      5.09 o 
   6   6  11      122.92      119.15      6.85 o 
   7   6  11       14.66       16.02      5.88 o 
   8   6  11       10.55       18.05      6.92 o 
   9   6  11      138.31      155.16      8.69 o 
  10   6  11      100.35       89.93     10.01 o 
  11   6  11        6.81        4.10      9.89 o 
   1   7  11      110.23      106.47      7.33 o 
   2   7  11      214.13      208.64      9.70 o 
   3   7  11        0.07        0.39      5.13 o 
   4   7  11      720.44      722.46     16.23 o 
   5   7  11      489.49      494.80     16.43 o 
   6   7  11      218.10      273.75     11.66 o 
   7   7  11       15.16        8.70      7.71 o 
   8   7  11      159.80      196.40     11.62 o 
   9   7  11       24.18       25.46      8.19 o 
  10   7  11       46.11       36.77     13.33 o 
   0   8  11      228.01      204.08     36.07 o 
   1   8  11       32.30       19.85     11.64 o 
   2   8  11      167.96      176.95     10.44 o 
   3   8  11       86.95       89.19      7.70 o 
   4   8  11        2.00       -0.28      6.35 o 
   5   8  11      186.62      195.23     15.47 o 
   6   8  11      461.17      457.73     18.51 o 
   7   8  11      118.42      124.04     12.21 o 
   8   8  11       21.00       24.75      9.73 o 
   9   8  11      113.65      100.25     16.15 o 
   1   9  11        0.04       -5.78      7.90 o 
   2   9  11        6.63        1.06      9.78 o 
   3   9  11       70.19       84.25     10.73 o 
   4   9  11      363.62      354.71     17.05 o 
   5   9  11        2.39       -9.80     10.25 o 
   6   9  11       87.03       86.32     10.79 o 
   7   9  11        2.88      -12.90     12.90 o 
   0  10  11      637.74      750.80     34.85 o 
   1  10  11       96.10       82.41     11.84 o 
   2  10  11      553.25      588.92     21.94 o 
   3  10  11       21.17       22.65     12.96 o 
   0   0  12    11247.97    11380.03    265.20 o 
   1   0  12     1966.21     2122.94     35.08 o 
   2   0  12     7045.33     7300.93    110.33 o 
   3   0  12      499.24      527.60     10.88 o 
   4   0  12      141.93      165.00      4.93 o 
   5   0  12     2515.79     2648.77     37.67 o 
   6   0  12     1865.23     1995.46     31.09 o 
   7   0  12     2320.40     2385.63     42.48 o 
   8   0  12     5918.92     6299.59    104.80 o 
   9   0  12        4.59        5.34      8.05 o 
  10   0  12       13.65       12.14      7.18 o 
  11   0  12     1169.11     1190.59     37.71 o 
  12   0  12     1812.01     1879.87     64.51 o 
  13   0  12       51.49       39.47     16.84 o 
  14   0  12        8.78       -3.61     18.20 o 
   1   1  12        8.57        5.36      2.03 o 
   2   1  12       11.69       18.24      2.48 o 
   3   1  12      193.03      184.70      3.80 o 
   4   1  12     1468.91     1571.11     17.39 o 
   5   1  12      529.34      514.48      7.18 o 
   6   1  12     1618.45     1624.43     18.11 o 
   7   1  12        0.04       -1.22      2.86 o 
   8   1  12       10.77       10.18      3.18 o 
   9   1  12      768.19      811.31     13.48 o 
  10   1  12       16.68       21.82   1487.38 o 
  11   1  12      101.75       99.14      8.38 o 
  12   1  12       16.80       21.32      8.24 o 
  13   1  12        0.06       -0.38      8.28 o 
  14   1  12       30.16       33.42     19.01 o 
   0   2  12       43.61       41.13      4.40 o 
   1   2  12     3023.43     3005.45     36.15 o 
   2   2  12      354.23      312.58      5.46 o 
   3   2  12      123.63      108.96      2.96 o 
   4   2  12      216.13      232.14      4.43 o 
   5   2  12       10.74       10.35      2.48 o 
   6   2  12     1274.72     1284.78     16.02 o 
   7   2  12      299.11      280.56      7.27 o 
   8   2  12      251.67      245.99      6.12 o 
   9   2  12       30.30       25.92      3.80 o 
  10   2  12      417.71      416.46     13.98 o 
  11   2  12       17.42        5.04      7.80 o 
  12   2  12      503.19      519.14     18.28 o 
  13   2  12       36.80       46.34     10.44 o 
   1   3  12      414.70      476.45      7.85 o 
   2   3  12       15.68       22.31      2.86 o 
   3   3  12     1348.16     1297.27     17.57 o 
   4   3  12     2308.23     2255.48     28.20 o 
   5   3  12       54.35       48.67      2.71 o 
   6   3  12      988.60      909.49     13.06 o 
   7   3  12       88.04       74.63      4.57 o 
   8   3  12       55.13       48.66      4.61 o 
   9   3  12       69.24       68.01      5.65 o 
  10   3  12       35.30       42.92      9.30 o 
  11   3  12      106.92      119.93      9.73 o 
  12   3  12       60.33       82.54      9.96 o 
  13   3  12       32.88       41.74     13.57 o 
   0   4  12        7.45       13.58      4.69 o 
   1   4  12      437.16      431.20      7.93 o 
   2   4  12     1781.45     1712.21     24.07 o 
   3   4  12      479.85      484.63      8.56 o 
   4   4  12      118.52      105.28      4.56 o 
   5   4  12      314.03      313.82      6.73 o 
   6   4  12      206.77      213.61      5.49 o 
   7   4  12       10.75        8.94      4.18 o 
   8   4  12      210.56      206.45      6.76 o 
   9   4  12       43.97       36.97      6.00 o 
  10   4  12      417.66      418.37     14.51 o 
  11   4  12      124.24      131.85     16.08 o 
  12   4  12       65.50       52.80     10.60 o 
   1   5  12     1735.54     1729.74     23.30 o 
   2   5  12       33.70       33.74      4.56 o 
   3   5  12      224.77      251.86      6.81 o 
   4   5  12      917.92      895.75     13.57 o 
   5   5  12       21.05       17.28      4.69 o 
   6   5  12     1353.22     1362.42     19.79 o 
   7   5  12      252.10      253.69      8.09 o 
   8   5  12      136.51      138.77      7.11 o 
   9   5  12       13.34        8.12      5.79 o 
  10   5  12       57.74       39.91      9.54 o 
  11   5  12       49.80       47.21      9.76 o 
  12   5  12       68.10       71.02     11.26 o 
   0   6  12        0.65       -0.49      6.27 o 
   1   6  12      869.89      898.00     15.82 o 
   2   6  12      351.59      332.68      8.28 o 
   3   6  12       14.24       18.15      5.13 o 
   4   6  12      519.23      479.40     12.05 o 
   5   6  12      132.95      144.40      6.25 o 
   6   6  12      235.37      227.88      8.06 o 
   7   6  12        5.06       16.44      5.34 o 
   8   6  12      451.37      462.60     14.94 o 
   9   6  12       68.48       74.10      7.52 o 
  10   6  12      107.65       95.88      9.57 o 
  11   6  12      494.56      533.89     22.34 o 
   1   7  12        7.29       11.60      5.12 o 
   2   7  12        1.54       -3.74      6.20 o 
   3   7  12        8.87        8.95      6.14 o 
   4   7  12      192.27      162.85      8.75 o 
   5   7  12       28.18       27.38      8.93 o 
   6   7  12        2.94        6.06      9.83 o 
   7   7  12       69.49       54.25      7.63 o 
   8   7  12       17.41       23.58     10.99 o 
   9   7  12      250.93      239.14     14.90 o 
  10   7  12       31.17       27.71     10.01 o 
   0   8  12        3.32       34.41     12.01 o 
   1   8  12      155.93      135.14     10.02 o 
   2   8  12      840.36      862.36     21.24 o 
   3   8  12       79.96       73.61      7.79 o 
   4   8  12        7.33        8.38      7.89 o 
   5   8  12        4.35       -5.00     11.00 o 
   6   8  12       22.20       22.80     10.19 o 
   7   8  12       13.89       11.84      9.51 o 
   8   8  12      237.88      247.95     13.11 o 
   1   9  12      148.41      136.77     11.28 o 
   2   9  12       71.77       55.77     10.40 o 
   3   9  12       50.32       49.32     10.42 o 
   4   9  12     1741.49     1958.73     57.19 o 
   5   9  12       70.22       78.08     11.91 o 
   6   9  12      184.32      207.37     17.97 o 
   0  10  12       76.32       85.84     23.76 o 
   1  10  12       32.89       37.20     12.50 o 
   2  10  12       77.69       72.54     12.43 o 
   1   1  13      508.03      502.59      8.78 o 
   2   1  13       47.69       58.43      2.54 o 
   3   1  13      768.03      761.47      8.98 o 
   4   1  13     1111.88     1157.46     13.35 o 
   5   1  13      395.92      358.95      6.37 o 
   6   1  13      188.76      157.68      4.71 o 
   7   1  13     2617.95     2605.69     33.56 o 
   8   1  13       94.05       98.31      5.14 o 
   9   1  13      305.62      300.39      7.92 o 
  10   1  13      128.19      105.97      6.92 o 
  11   1  13       14.90       17.63      7.03 o 
  12   1  13      210.29      218.15     18.85 o 
  13   1  13      229.83      181.96     15.93 o 
   0   2  13       33.24       35.03      3.31 o 
   1   2  13       70.47       52.84      2.86 o 
   2   2  13        2.09        0.52      1.77 o 
   3   2  13      310.18      292.53      5.33 o 
   4   2  13      525.47      528.88      8.42 o 
   5   2  13      183.19      162.37      4.30 o 
   6   2  13      214.29      205.54      5.31 o 
   7   2  13     3652.76     3862.44     48.70 o 
   8   2  13       15.41       13.38      3.90 o 
   9   2  13      258.55      253.29      8.57 o 
  10   2  13       10.64        9.93      6.75 o 
  11   2  13      173.96      183.45     11.51 o 
  12   2  13      234.08      203.67     12.69 o 
  13   2  13        4.93        5.25     10.57 o 
   1   3  13      252.84      234.98      5.33 o 
   2   3  13       66.99       62.10      3.53 o 
   3   3  13      134.90      131.83      4.29 o 
   4   3  13      100.78       89.03      3.68 o 
   5   3  13      107.24      123.37      4.42 o 
   6   3  13       46.41       55.38      3.91 o 
   7   3  13     1263.70     1196.25     18.19 o 
   8   3  13       24.48       15.18      4.09 o 
   9   3  13      597.15      566.96     13.92 o 
  10   3  13        0.18       -1.71      6.65 o 
  11   3  13       63.41       54.36      9.43 o 
  12   3  13        0.19       -9.07      9.32 o 
  13   3  13      158.71      181.21     17.34 o 
   0   4  13     1309.22     1324.31     33.38 o 
   1   4  13     1419.17     1365.47     19.63 o 
   2   4  13      522.40      475.96      9.07 o 
   3   4  13       88.74       67.94      4.01 o 
   4   4  13        3.46       -1.98      2.91 o 
   5   4  13     1756.02     1651.65     20.55 o 
   6   4  13      128.99      131.27      5.25 o 
   7   4  13     1245.88     1210.56     17.97 o 
   8   4  13       34.57       34.77      5.20 o 
   9   4  13     2457.57     2649.59     43.60 o 
  10   4  13       24.68       32.43      7.98 o 
  11   4  13      513.52      491.07     18.09 o 
  12   4  13        0.09        2.66     10.00 o 
   1   5  13     1943.47     1860.95     26.05 o 
   2   5  13      987.33      963.46     14.52 o 
   3   5  13     2246.25     2314.74     31.76 o 
   4   5  13      336.90      339.56      9.03 o 
   5   5  13      754.60      839.14     14.21 o 
   6   5  13        4.90        4.64      3.93 o 
   7   5  13      990.29     1017.61     17.64 o 
   8   5  13        3.75        9.89      5.44 o 
   9   5  13        0.71        3.12      5.95 o 
  10   5  13      130.46      136.77     11.29 o 
  11   5  13        1.01        1.74     10.21 o 
   0   6  13      124.39      131.27      8.93 o 
   1   6  13        4.23        5.89      5.00 o 
   2   6  13      181.71      154.62      6.92 o 
   3   6  13       61.22       75.24      6.28 o 
   4   6  13       84.68       66.52      5.16 o 
   5   6  13       14.71       15.30      5.53 o 
   6   6  13       13.69       12.85      5.55 o 
   7   6  13       29.56       25.20      9.32 o 
   8   6  13        0.62        1.16      6.46 o 
   9   6  13      450.25      442.54     14.29 o 
  10   6  13        1.34       14.40     10.09 o 
  11   6  13       75.61       60.56     15.68 o 
   1   7  13      416.29      429.02     12.11 o 
   2   7  13       59.03       58.18      7.51 o 
   3   7  13      692.68      738.77     18.27 o 
   4   7  13        2.45       -5.17      6.53 o 
   5   7  13      522.77      521.35     17.76 o 
   6   7  13        0.69        1.62      9.58 o 
   7   7  13      353.96      364.38     14.96 o 
   8   7  13       73.11       94.52     10.52 o 
   9   7  13       19.37       11.64     10.49 o 
   0   8  13       86.57       68.93     11.20 o 
   1   8  13      931.94      968.98     23.10 o 
   2   8  13       57.23       51.51      8.36 o 
   3   8  13      132.55      137.33     11.30 o 
   4   8  13        0.00        3.28      7.53 o 
   5   8  13      285.90      284.14     15.23 o 
   6   8  13       47.46       47.54     12.16 o 
   7   8  13       64.35       52.07     11.53 o 
   8   8  13      355.16      312.02     19.69 o 
   1   9  13        1.01       -1.59     10.99 o 
   2   9  13        1.61        3.68      9.98 o 
   3   9  13        3.31        9.37     11.27 o 
   4   9  13        5.04        6.27     11.34 o 
   5   9  13      132.75      174.00     16.82 o 
   6   9  13        3.06       -2.14     12.25 o 
   0  10  13       59.64       79.36     19.53 o 
   0   0  14      207.60      249.51     17.75 o 
   1   0  14      864.55      847.19     16.51 o 
   2   0  14     4536.58     4941.13     89.29 o 
   3   0  14      277.42      298.46      7.82 o 
   4   0  14      205.09      226.22      7.16 o 
   5   0  14      212.40      214.29      6.57 o 
   6   0  14     1377.00     1443.48     25.00 o 
   7   0  14     1029.04     1007.79     19.12 o 
   8   0  14      498.04      488.76     13.29 o 
   9   0  14      747.20      723.65     19.18 o 
  10   0  14      159.99      144.97     14.29 o 
  11   0  14       28.91       30.07     10.29 o 
  12   0  14       27.60       33.21     17.32 o 
  13   0  14       96.08      141.66     33.97 o 
   1   1  14      479.93      490.36      8.73 o 
   2   1  14       37.28       39.15      2.36 o 
   3   1  14      159.35      169.84      4.08 o 
   4   1  14     2235.93     2320.84     26.48 o 
   5   1  14       50.32       55.84      3.32 o 
   6   1  14        8.59        9.69      2.95 o 
   7   1  14       16.01       13.07      3.57 o 
   8   1  14        0.07       -0.55      3.92 o 
   9   1  14       94.80       99.00      5.60 o 
  10   1  14       60.99       60.34      6.36 o 
  11   1  14       38.71       44.04      8.95 o 
  12   1  14      355.59      380.57     17.86 o 
  13   1  14       56.02       39.16     14.56 o 
   0   2  14     2048.96     2013.68     35.17 o 
   1   2  14     2839.88     2784.01     34.64 o 
   2   2  14       78.23       72.62      3.06 o 
   3   2  14      179.91      163.10      4.30 o 
   4   2  14      300.81      298.44      5.86 o 
   5   2  14       50.71       39.60      3.33 o 
   6   2  14        0.16       -3.23      3.23 o 
   7   2  14      320.98      315.03      8.16 o 
   8   2  14       11.57       14.21      4.39 o 
   9   2  14     1210.11     1268.25     22.32 o 
  10   2  14       45.87       33.08      7.21 o 
  11   2  14        6.54        0.99      8.40 o 
  12   2  14      121.48      102.14     10.65 o 
  13   2  14        5.21        3.71     11.30 o 
   1   3  14     1149.31     1176.39     18.36 o 
   2   3  14     1233.72     1239.25     18.65 o 
   3   3  14     2078.29     1999.35     26.79 o 
   4   3  14        8.12        8.26      2.57 o 
   5   3  14      664.90      669.93     10.27 o 
   6   3  14     2712.67     2815.50     38.94 o 
   7   3  14      651.10      661.80     12.15 o 
   8   3  14      624.37      584.59     11.97 o 
   9   3  14       69.53       68.83      6.00 o 
  10   3  14       99.85       97.67      9.83 o 
  11   3  14      308.05      302.21     14.41 o 
  12   3  14      157.61      167.57     13.53 o 
   0   4  14      943.23      883.19     24.12 o 
   1   4  14       14.09       17.05      3.25 o 
   2   4  14        0.07        4.50      3.46 o 
   3   4  14      259.21      240.90      6.49 o 
   4   4  14       27.60       10.38      3.75 o 
   5   4  14      141.69      124.51      4.78 o 
   6   4  14       11.35       13.11      3.83 o 
   7   4  14        2.94        0.08      3.96 o 
   8   4  14        1.01        1.40      4.96 o 
   9   4  14      173.70      162.92      8.46 o 
  10   4  14       16.94       18.73      9.42 o 
  11   4  14       90.69      104.00     11.59 o 
  12   4  14      149.24      160.31     18.22 o 
   1   5  14     3146.27     3268.16     43.15 o 
   2   5  14      136.56      111.56      5.80 o 
   3   5  14     1717.83     1760.51     26.65 o 
   4   5  14      169.09      175.02      6.68 o 
   5   5  14       41.96       44.68      4.35 o 
   6   5  14      122.04      124.96      6.26 o 
   7   5  14      389.39      358.02      9.58 o 
   8   5  14       27.14       24.79      6.19 o 
   9   5  14       20.85       17.45      7.44 o 
  10   5  14        1.81       -7.95      9.49 o 
  11   5  14        0.92       13.29     10.41 o 
   0   6  14      560.09      501.58     20.30 o 
   1   6  14     2879.05     2917.72     46.05 o 
   2   6  14     1757.36     1781.58     30.43 o 
   3   6  14       26.12       33.40      5.78 o 
   4   6  14        0.09        0.04      5.53 o 
   5   6  14        0.36       -3.34      5.32 o 
   6   6  14      100.41      106.84      8.19 o 
   7   6  14       36.97       46.99      6.74 o 
   8   6  14       67.94       64.08      7.59 o 
   9   6  14      679.84      720.02     19.96 o 
  10   6  14      191.27      195.58     15.31 o 
   1   7  14        0.93       -3.32      6.29 o 
   2   7  14        2.10       -5.84      5.84 o 
   3   7  14       23.42        7.32      6.61 o 
   4   7  14       18.50       14.04      8.28 o 
   5   7  14      399.56      395.66     15.06 o 
   6   7  14       29.58       15.51      8.03 o 
   7   7  14      168.67      144.61     13.97 o 
   8   7  14       38.84       30.62     10.23 o 
   9   7  14       31.79       20.74     11.22 o 
   0   8  14      445.70      457.22     20.93 o 
   1   8  14      103.67       95.11     10.25 o 
   2   8  14      335.77      332.05     14.52 o 
   3   8  14        1.01       -9.42      9.42 o 
   4   8  14       33.17       40.54     10.25 o 
   5   8  14        1.13       -5.27      9.89 o 
   6   8  14       13.52       17.40     11.69 o 
   7   8  14       10.58        8.19     10.73 o 
   1   9  14        5.54       -1.80     13.12 o 
   2   9  14       51.47       51.88     11.40 o 
   3   9  14       60.74       72.72     12.20 o 
   4   9  14      128.64      102.94     14.92 o 
   5   9  14      121.59      119.16     19.74 o 
   1   1  15      260.69      292.88      6.41 o 
   2   1  15       93.81       90.27      4.79 o 
   3   1  15      103.30      107.03      3.74 o 
   4   1  15      233.29      202.35      4.69 o 
   5   1  15       74.11       73.07      4.57 o 
   6   1  15     2046.89     2049.98     26.09 o 
   7   1  15       21.28       16.29      3.73 o 
   8   1  15      982.81     1009.90     18.63 o 
   9   1  15        1.83        5.68      5.08 o 
  10   1  15        4.96        8.55      5.52 o 
  11   1  15      234.49      218.23     12.30 o 
  12   1  15      262.94      250.33     17.48 o 
  13   1  15      108.34       87.56     19.22 o 
   0   2  15     2892.00     2904.97     53.90 o 
   1   2  15      400.84      402.90      7.48 o 
   2   2  15      640.85      582.90     10.19 o 
   3   2  15        9.27        3.27      3.27 o 
   4   2  15       82.62       93.16      4.23 o 
   5   2  15       68.51       66.75      4.37 o 
   6   2  15      140.63      144.46      5.40 o 
   7   2  15       24.90       18.69      3.82 o 
   8   2  15      412.06      394.73      9.88 o 
   9   2  15      410.60      391.17     10.69 o 
  10   2  15     2136.43     2334.98     53.81 o 
  11   2  15      451.97      471.89     19.21 o 
  12   2  15      303.72      270.43     16.00 o 
   1   3  15      727.49      709.35     12.93 o 
   2   3  15        1.21        4.64      2.50 o 
   3   3  15        4.26        0.00      3.58 o 
   4   3  15      224.82      205.20      5.80 o 
   5   3  15       40.70       47.10      4.67 o 
   6   3  15      765.60      743.61     13.50 o 
   7   3  15      163.79      166.83      6.44 o 
   8   3  15      155.70      145.76      6.86 o 
   9   3  15      479.63      506.53     13.59 o 
  10   3  15      308.60      337.06     13.53 o 
  11   3  15       11.68       10.18      9.18 o 
  12   3  15        0.33        1.36     10.68 o 
   0   4  15     1539.99     1619.62     37.14 o 
   1   4  15      545.68      509.19     11.12 o 
   2   4  15      433.23      395.15      9.78 o 
   3   4  15      153.34      127.50      5.25 o 
   4   4  15       83.46       78.05      4.85 o 
   5   4  15        1.89       -0.12      3.63 o 
   6   4  15      718.08      742.89     12.64 o 
   7   4  15      146.82      121.67      6.76 o 
   8   4  15      473.15      477.45     13.35 o 
   9   4  15      354.72      301.45     11.30 o 
  10   4  15     1020.77     1129.90     31.88 o 
  11   4  15      207.40      212.20     14.03 o 
   1   5  15     2534.26     2614.91     38.38 o 
   2   5  15     1213.27     1231.08     20.63 o 
   3   5  15       24.74       18.30      5.25 o 
   4   5  15      696.71      677.59     14.18 o 
   5   5  15      548.93      539.27     11.40 o 
   6   5  15        0.74        0.85      3.90 o 
   7   5  15        4.31       -0.32      5.61 o 
   8   5  15       16.90       17.53      6.80 o 
   9   5  15       42.12       32.51      8.58 o 
  10   5  15       19.10       26.65     10.88 o 
  11   5  15        8.04       25.52     14.07 o 
   0   6  15      300.22      259.83     12.47 o 
   1   6  15        7.71        5.09      5.47 o 
   2   6  15       66.66       43.79      5.46 o 
   3   6  15       10.05        7.13      5.15 o 
   4   6  15       49.36       21.60      5.86 o 
   5   6  15      438.07      414.95     12.32 o 
   6   6  15       16.00       18.23      7.33 o 
   7   6  15       57.03       31.86      7.01 o 
   8   6  15       86.11       66.80      8.75 o 
   9   6  15       77.92       76.79      9.57 o 
  10   6  15       60.04       49.01     13.24 o 
   1   7  15        4.77        7.56      7.68 o 
   2   7  15      122.93      121.80      8.96 o 
   3   7  15        1.11        6.04      6.47 o 
   4   7  15     1223.99     1318.35     29.77 o 
   5   7  15        2.35        9.27      9.36 o 
   6   7  15      556.77      592.14     19.43 o 
   7   7  15       58.02       51.66     10.61 o 
   8   7  15      170.00      152.68     13.45 o 
   0   8  15       78.66       94.62     16.09 o 
   1   8  15      228.22      270.96     15.43 o 
   2   8  15      328.14      360.97     14.77 o 
   3   8  15       15.83       22.92      9.19 o 
   4   8  15      156.06      173.21     14.40 o 
   5   8  15       93.76       71.43     12.70 o 
   6   8  15        3.74       -5.58     12.33 o 
   7   8  15        1.45       -7.31     12.13 o 
   1   9  15        8.60        9.85     10.61 o 
   2   9  15       16.27       17.95     17.21 o 
   3   9  15        6.14        6.58     15.77 o 
   4   9  15      150.16      183.60     18.72 o 
   0   0  16     4658.45     5100.66    126.55 o 
   1   0  16     1386.69     1401.92     29.84 o 
   2   0  16     3543.14     3634.33     68.68 o 
   3   0  16       10.52       10.40      6.33 o 
   4   0  16        0.81        6.82      4.55 o 
   5   0  16     1280.16     1327.52     26.33 o 
   6   0  16      824.14      871.56     18.44 o 
   7   0  16      342.74      342.39     11.33 o 
   8   0  16     1361.00     1460.26     32.67 o 
   9   0  16      223.52      238.60     14.56 o 
  10   0  16     1676.76     1854.49     88.28 o 
  11   0  16      734.77      751.11     34.79 o 
  12   0  16      337.55      334.12     52.94 o 
   1   1  16      302.97      325.96      7.32 o 
   2   1  16     1181.69     1224.02     18.86 o 
   3   1  16      461.62      439.98      9.09 o 
   4   1  16     1175.73     1189.46     16.19 o 
   5   1  16       21.48        9.09      3.53 o 
   6   1  16       35.26       33.11      4.28 o 
   7   1  16       72.90       68.25      5.40 o 
   8   1  16      257.02      260.86      7.74 o 
   9   1  16      721.06      729.84     15.17 o 
  10   1  16        1.41        7.29      6.49 o 
  11   1  16        8.06        8.06     10.16 o 
  12   1  16      146.52      142.99     26.47 o 
   0   2  16     1652.39     1632.77     28.86 o 
   1   2  16      208.59      206.16      5.72 o 
   2   2  16      147.54      136.53      5.07 o 
   3   2  16       59.87       52.61      4.20 o 
   4   2  16       10.74       16.34      3.95 o 
   5   2  16      433.57      415.99      8.89 o 
   6   2  16       29.67       27.46      4.22 o 
   7   2  16      280.95      288.94      8.20 o 
   8   2  16      292.43      295.62      8.38 o 
   9   2  16      220.19      204.13      8.07 o 
  10   2  16      454.82      449.58     16.45 o 
  11   2  16       38.69       28.55      8.36 o 
  12   2  16      288.20      250.20     19.91 o 
   1   3  16      349.47      342.59      8.33 o 
   2   3  16      127.72      108.57      4.54 o 
   3   3  16      350.57      372.34      7.47 o 
   4   3  16     1702.41     1771.15     26.24 o 
   5   3  16      281.42      288.35      7.94 o 
   6   3  16     1071.75     1075.20     18.07 o 
   7   3  16      305.38      299.07      8.33 o 
   8   3  16       20.94       27.06      6.36 o 
   9   3  16       30.02       27.50      6.60 o 
  10   3  16       55.64       69.30      9.86 o 
  11   3  16      445.40      426.81     19.90 o 
  12   3  16      173.28      158.62     15.48 o 
   0   4  16       86.28       89.83      7.97 o 
   1   4  16       13.38       11.02      4.87 o 
   2   4  16      160.73      151.10      6.32 o 
   3   4  16       29.28       17.92      3.85 o 
   4   4  16      158.09      155.21      5.71 o 
   5   4  16       31.68       25.31      4.75 o 
   6   4  16       48.04       37.25      4.78 o 
   7   4  16       24.53       16.57      5.64 o 
   8   4  16      313.90      309.82     10.91 o 
   9   4  16        5.02       18.68      7.44 o 
  10   4  16       70.16       50.73     10.69 o 
  11   4  16      149.29      159.54     15.76 o 
   1   5  16        3.43       -5.14      5.14 o 
   2   5  16      307.74      280.63      8.87 o 
   3   5  16        0.09        9.88      5.54 o 
   4   5  16      825.36      830.85     15.85 o 
   5   5  16        9.99        8.08      4.81 o 
   6   5  16       80.79       98.62      5.87 o 
   7   5  16       46.68       47.44      6.54 o 
   8   5  16        3.28        7.64      5.89 o 
   9   5  16        1.76       -0.47      8.07 o 
  10   5  16       14.40       10.22      9.80 o 
   0   6  16       56.53       43.19      8.81 o 
   1   6  16      279.25      283.64     11.80 o 
   2   6  16      805.47      823.84     17.63 o 
   3   6  16       16.65       16.49      6.19 o 
   4   6  16      199.76      197.57     10.10 o 
   5   6  16      153.33      120.17      7.89 o 
   6   6  16      276.87      273.37     10.65 o 
   7   6  16       88.61       98.12      9.50 o 
   8   6  16      277.81      306.41     13.58 o 
   9   6  16      134.29      151.33     15.62 o 
   1   7  16        0.13        4.55      7.80 o 
   2   7  16       45.48       35.42      8.86 o 
   3   7  16       76.37       78.24      8.58 o 
   4   7  16      147.30      142.62      9.95 o 
   5   7  16        7.29        4.50     10.24 o 
   6   7  16       45.86       41.89      9.86 o 
   7   7  16       85.78       85.56     11.81 o 
   8   7  16       64.95       66.71     14.70 o 
   0   8  16      797.52      831.59     39.32 o 
   1   8  16      288.85      286.28     15.96 o 
   2   8  16      357.33      357.15     15.60 o 
   3   8  16       78.58       72.93     11.05 o 
   4   8  16      164.59      141.28     13.19 o 
   5   8  16        2.29        8.06     11.63 o 
   6   8  16      198.66      215.07     16.31 o 
   1   9  16       11.03       13.77     13.84 o 
   2   9  16      186.35      200.78     17.16 o 
   1   1  17      211.15      206.08      6.58 o 
   2   1  17      462.62      451.46     10.12 o 
   3   1  17     1524.92     1594.65     23.67 o 
   4   1  17      400.14      389.32      9.24 o 
   5   1  17      575.47      578.65     10.47 o 
   6   1  17       58.84       50.81      4.86 o 
   7   1  17      770.88      776.94     14.33 o 
   8   1  17       31.97       30.64      5.38 o 
   9   1  17        6.82        3.56      5.92 o 
  10   1  17      139.05      151.10     12.50 o 
  11   1  17       39.53       14.19      7.42 o 
  12   1  17      198.50      158.90     17.63 o 
   0   2  17      341.19      320.98     10.92 o 
   1   2  17     1916.51     1959.63     27.51 o 
   2   2  17      655.25      638.02     12.85 o 
   3   2  17      322.61      296.84      7.26 o 
   4   2  17      100.98       98.67      5.20 o 
   5   2  17       11.44       -1.84      4.19 o 
   6   2  17       86.55       91.85      5.28 o 
   7   2  17     2247.63     2407.14     36.85 o 
   8   2  17       95.34       92.28      6.73 o 
   9   2  17     1054.98     1111.11     24.22 o 
  10   2  17       69.10       64.34     10.29 o 
  11   2  17      102.83      103.65     10.45 o 
   1   3  17     1355.13     1322.93     22.89 o 
   2   3  17     1742.15     1810.53     29.93 o 
   3   3  17        0.50       -3.57      3.57 o 
   4   3  17       13.07       13.63      5.09 o 
   5   3  17       21.93       23.53      5.38 o 
   6   3  17       89.65       76.66      6.73 o 
   7   3  17        4.15        2.13      5.26 o 
   8   3  17       39.45       43.15      6.80 o 
   9   3  17       12.77        5.81      6.77 o 
  10   3  17       83.28      100.46     11.56 o 
  11   3  17       13.06        5.68      9.69 o 
   0   4  17     3327.19     3529.38     75.28 o 
   1   4  17      133.81      124.91      6.51 o 
   2   4  17        2.45       -3.05      5.04 o 
   3   4  17       38.04       24.25      5.30 o 
   4   4  17      195.37      178.57      6.82 o 
   5   4  17        0.04       -0.02      4.73 o 
   6   4  17       92.18       78.95      6.00 o 
   7   4  17      892.00      948.29     19.30 o 
   8   4  17       27.90       19.54      7.98 o 
   9   4  17      288.78      284.07     11.73 o 
  10   4  17        0.73       -0.02     10.09 o 
  11   4  17      496.80      498.13     28.43 o 
   1   5  17        9.88        2.07      6.18 o 
   2   5  17      146.48      137.17      8.02 o 
   3   5  17        9.54       14.44      5.68 o 
   4   5  17       53.61       22.24      6.62 o 
   5   5  17      404.09      392.83     11.47 o 
   6   5  17       44.40       32.79      7.12 o 
   7   5  17       94.96       97.76      8.27 o 
   8   5  17       74.09       70.02      9.16 o 
   9   5  17       14.95        2.24      9.78 o 
  10   5  17        1.60        3.13     13.35 o 
   0   6  17       15.99       24.79      9.32 o 
   1   6  17        3.57       -1.54      7.24 o 
   2   6  17        0.67       -5.45      5.61 o 
   3   6  17       59.85       66.08      6.96 o 
   4   6  17        0.49       -2.85      6.51 o 
   5   6  17       90.01      101.17      8.67 o 
   6   6  17       25.96       22.25      9.45 o 
   7   6  17      146.24      152.59     11.17 o 
   8   6  17       38.90       17.91     10.73 o 
   9   6  17      326.02      422.51     23.33 o 
   1   7  17      102.52       78.83      8.26 o 
   2   7  17        2.37        1.89     10.05 o 
   3   7  17      979.18     1014.35     25.37 o 
   4   7  17      285.29      308.97     13.51 o 
   5   7  17      719.71      784.77     27.43 o 
   6   7  17       20.91       15.92     11.39 o 
   7   7  17      269.90      242.95     17.96 o 
   0   8  17        0.84      -10.23     14.87 o 
   1   8  17      135.78      141.98     13.12 o 
   2   8  17       53.57       60.50     10.70 o 
   3   8  17       95.91       95.62     11.52 o 
   4   8  17        0.00       -5.95     11.18 o 
   5   8  17       28.18       10.44     17.00 o 
   0   0  18      269.35      272.03     17.17 o 
   1   0  18      739.00      709.89     19.25 o 
   2   0  18        5.12        5.31      6.24 o 
   3   0  18     1138.59     1173.71     30.90 o 
   4   0  18      290.09      261.49     11.89 o 
   5   0  18     1182.77     1204.16     24.43 o 
   6   0  18      174.97      180.58      8.88 o 
   7   0  18      931.31      958.89     24.94 o 
   8   0  18     1060.38     1156.40     32.23 o 
   9   0  18      197.27      189.09     12.86 o 
  10   0  18        0.44        6.69      9.68 o 
  11   0  18        9.07        8.30     14.32 o 
   1   1  18       62.88       60.56      5.05 o 
   2   1  18      141.86      133.28      5.99 o 
   3   1  18      523.18      513.91     11.07 o 
   4   1  18      343.50      345.82      8.52 o 
   5   1  18      551.79      576.79     11.54 o 
   6   1  18     1046.14     1102.33     18.36 o 
   7   1  18      480.89      505.26     12.27 o 
   8   1  18      696.41      705.18     15.93 o 
   9   1  18      428.63      419.42     12.24 o 
  10   1  18       36.08       31.05      8.20 o 
  11   1  18       70.10       59.43     13.96 o 
   0   2  18       25.98       17.97      5.66 o 
   1   2  18      554.48      540.15     11.39 o 
   2   2  18      454.04      434.11      9.90 o 
   3   2  18       27.52       27.55      4.11 o 
   4   2  18        0.43        1.27      3.85 o 
   5   2  18      393.07      365.72      9.99 o 
   6   2  18      624.73      627.04     13.14 o 
   7   2  18       11.05        7.19      5.59 o 
   8   2  18      523.22      512.37     12.89 o 
   9   2  18       84.47       66.02      7.52 o 
  10   2  18      104.80       94.79     12.38 o 
  11   2  18        0.55        7.83     11.00 o 
   1   3  18       36.15       26.88      5.48 o 
   2   3  18       94.33       86.24      6.97 o 
   3   3  18     1832.95     1922.93     29.43 o 
   4   3  18      430.40      433.72     11.36 o 
   5   3  18      152.40      163.91      7.78 o 
   6   3  18      915.74      953.71     18.38 o 
   7   3  18      405.31      423.30     10.83 o 
   8   3  18       83.10       99.14      7.77 o 
   9   3  18        2.50        1.04      7.57 o 
  10   3  18        0.58       16.27      9.61 o 
  11   3  18       39.17       25.87     11.74 o 
   0   4  18      998.05      958.01     27.33 o 
   1   4  18        3.40       -0.14      4.63 o 
   2   4  18      938.42      942.06     19.95 o 
   3   4  18        1.84       -4.04      5.40 o 
   4   4  18       24.34       11.82      5.94 o 
   5   4  18       15.99       11.83      5.62 o 
   6   4  18      192.03      202.40      9.47 o 
   7   4  18       20.17        5.17      6.82 o 
   8   4  18       50.91       36.05      8.25 o 
   9   4  18       11.71       -4.11      8.80 o 
  10   4  18        0.05       -6.37     11.62 o 
   1   5  18      204.72      198.12      9.04 o 
   2   5  18      374.24      426.82     12.59 o 
   3   5  18       25.52       27.34      8.20 o 
   4   5  18       35.34       29.25      7.14 o 
   5   5  18       21.38       23.38      6.64 o 
   6   5  18      960.87      999.22     24.70 o 
   7   5  18      104.26      119.38     10.67 o 
   8   5  18      136.42      128.50     10.47 o 
   9   5  18       30.35       38.96     10.06 o 
   0   6  18       92.77      129.99     12.89 o 
   1   6  18      578.43      562.50     18.32 o 
   2   6  18      527.96      565.87     16.02 o 
   3   6  18        0.27       -0.54      7.83 o 
   4   6  18        0.08       -0.74      7.40 o 
   5   6  18        7.01        4.97     10.69 o 
   6   6  18        3.04       -8.38      8.38 o 
   7   6  18      240.89      247.27     14.00 o 
   8   6  18      190.35      176.02     16.47 o 
   1   7  18      164.27      146.16     10.80 o 
   2   7  18       12.76       20.02     12.49 o 
   3   7  18       47.05       26.58      9.51 o 
   4   7  18       33.98       37.53      8.61 o 
   5   7  18       28.55       38.11     11.73 o 
   6   7  18        5.41        5.27     11.56 o 
   0   8  18        7.26        0.86     16.38 o 
   1   8  18      461.29      411.98     20.41 o 
   2   8  18       48.22       42.76     12.91 o 
   3   8  18      144.66      157.36     15.28 o 
   4   8  18        8.10        5.77     21.82 o 
   1   1  19      417.27      418.14     11.15 o 
   2   1  19      503.57      512.26     11.93 o 
   3   1  19      253.14      267.81      8.35 o 
   4   1  19      409.04      420.23     13.69 o 
   5   1  19       35.38       21.71      5.87 o 
   6   1  19     1486.77     1602.34     26.86 o 
   7   1  19        6.85        6.02      4.96 o 
   8   1  19       62.99       48.23      6.59 o 
   9   1  19      269.86      253.75     10.24 o 
  10   1  19       34.67       17.46      8.52 o 
  11   1  19       12.86       -6.91      6.91 o 
   0   2  19      311.66      310.78     13.27 o 
   1   2  19        4.89        8.43      4.75 o 
   2   2  19      520.77      509.84     11.47 o 
   3   2  19       19.33       13.94      4.82 o 
   4   2  19      207.40      197.14      7.64 o 
   5   2  19       59.87       59.36      6.20 o 
   6   2  19       77.71       64.96      6.54 o 
   7   2  19        1.50       -1.22      4.99 o 
   8   2  19      555.58      585.88     14.83 o 
   9   2  19      335.44      293.70     14.42 o 
  10   2  19       41.53       37.50      9.97 o 
   1   3  19       15.37       10.18      5.57 o 
   2   3  19      159.38      161.32     11.07 o 
   3   3  19      693.75      680.66     15.38 o 
   4   3  19        0.13        0.99      6.06 o 
   5   3  19        8.19        6.21      5.33 o 
   6   3  19      391.40      380.78     11.43 o 
   7   3  19       10.56        7.11      5.64 o 
   8   3  19      190.58      205.96     10.66 o 
   9   3  19        3.98        7.03      8.43 o 
  10   3  19       13.35       15.97     10.75 o 
   0   4  19     1006.02     1024.39     30.54 o 
   1   4  19       40.72       40.91      5.46 o 
   2   4  19     1284.67     1371.38     26.09 o 
   3   4  19      268.82      250.54      9.30 o 
   4   4  19       36.47       23.20      7.83 o 
   5   4  19       12.07        6.67      6.70 o 
   6   4  19        8.19        8.70      8.12 o 
   7   4  19        0.31        5.92      7.46 o 
   8   4  19      303.65      304.31     13.59 o 
   9   4  19      628.42      674.35     23.88 o 
   1   5  19       40.75       31.60      7.03 o 
   2   5  19      225.15      237.96     10.90 o 
   3   5  19       21.41       26.97      6.69 o 
   4   5  19      165.91      184.54      9.13 o 
   5   5  19        1.78       -7.62      7.62 o 
   6   5  19      760.47      782.08     21.99 o 
   7   5  19       20.16       21.51      8.79 o 
   8   5  19       94.28       89.76     11.17 o 
   0   6  19     1348.14     1342.73     41.68 o 
   1   6  19      376.26      395.12     14.98 o 
   2   6  19       72.40       39.95      9.82 o 
   3   6  19      108.44       91.71     10.30 o 
   4   6  19      192.59      202.75     11.50 o 
   5   6  19        3.89        8.63      8.91 o 
   6   6  19       71.34       47.04     11.46 o 
   7   6  19       27.92       25.66     10.10 o 
   1   7  19      740.37      728.21     22.05 o 
   2   7  19      464.90      416.88     17.45 o 
   3   7  19        9.08        8.28      9.49 o 
   4   7  19      540.28      542.68     20.86 o 
   5   7  19        1.72       15.60     12.05 o 
   0   8  19       33.31       21.15     20.14 o 
   1   8  19      127.15      123.42     15.62 o 
   2   8  19      439.85      452.43     22.85 o 
   0   0  20      505.64      467.41     27.12 o 
   1   0  20      550.45      553.26     18.85 o 
   2   0  20        5.77        5.41      8.25 o 
   3   0  20      225.02      212.54     14.74 o 
   4   0  20       98.90      108.53      9.23 o 
   5   0  20       16.99       18.43      9.74 o 
   6   0  20      111.50      117.22      9.96 o 
   7   0  20      472.73      496.76     21.46 o 
   8   0  20       51.18       54.40      9.86 o 
   9   0  20      809.89      874.57     38.86 o 
  10   0  20       26.30        6.88     15.85 o 
   1   1  20        3.65        1.26      4.44 o 
   2   1  20       72.85       72.72      5.90 o 
   3   1  20      134.56      130.21      6.93 o 
   4   1  20        2.35       11.35      6.08 o 
   5   1  20       10.46        5.76      5.82 o 
   6   1  20       54.48       53.50      6.67 o 
   7   1  20      304.59      317.85     10.93 o 
   8   1  20        1.33       -0.99      6.31 o 
   9   1  20      103.37      107.26      9.09 o 
  10   1  20       39.05       32.28     12.40 o 
   0   2  20     1183.58     1239.58     34.46 o 
   1   2  20       34.65       33.41      5.37 o 
   2   2  20      674.16      676.28     14.93 o 
   3   2  20      102.08       99.33      6.59 o 
   4   2  20       24.76       28.54      6.23 o 
   5   2  20      242.27      229.58      9.11 o 
   6   2  20       84.08       76.69      7.81 o 
   7   2  20      392.01      394.57     11.90 o 
   8   2  20      216.69      206.11      9.47 o 
   9   2  20       56.58       54.16      9.93 o 
  10   2  20      670.95      699.77     26.74 o 
   1   3  20        3.01       10.50      5.64 o 
   2   3  20      191.55      168.07      9.15 o 
   3   3  20      354.16      357.42     11.49 o 
   4   3  20      687.42      710.28     15.99 o 
   5   3  20       10.14        6.99      7.46 o 
   6   3  20      191.93      205.04     10.42 o 
   7   3  20      117.97      136.99      8.94 o 
   8   3  20      273.57      285.17     11.67 o 
   9   3  20      201.65      186.88     12.56 o 
   0   4  20        3.69       -0.09      8.00 o 
   1   4  20      662.88      673.92     17.09 o 
   2   4  20        4.17       -8.49      8.49 o 
   3   4  20       92.22       86.30      8.33 o 
   4   4  20        0.14        5.34      6.84 o 
   5   4  20       32.95       22.41      8.34 o 
   6   4  20      170.27      154.39     11.43 o 
   7   4  20       22.82       28.35      9.48 o 
   8   4  20        0.21       -9.44      9.44 o 
   9   4  20       10.28       16.60     15.05 o 
   1   5  20        9.84        9.40      7.28 o 
   2   5  20       31.56       17.41      7.47 o 
   3   5  20      145.65      146.19     10.72 o 
   4   5  20       69.44       67.67      8.24 o 
   5   5  20      421.61      395.37     14.66 o 
   6   5  20      452.46      511.67     17.74 o 
   7   5  20       94.41       96.51     12.89 o 
   8   5  20       50.77       42.96     12.95 o 
   0   6  20     1792.79     1885.18     67.44 o 
   1   6  20       66.22       66.25      9.30 o 
   2   6  20      108.69      117.65     10.49 o 
   3   6  20       91.48       88.24     11.48 o 
   4   6  20       52.51       61.26     10.00 o 
   5   6  20       21.72       19.51      8.29 o 
   6   6  20      126.14      137.00     13.90 o 
   1   7  20      136.38      120.85     11.54 o 
   2   7  20      760.45      775.42     25.68 o 
   3   7  20       64.61       44.07     10.27 o 
   4   7  20       25.69       16.27     11.57 o 
   1   1  21     1079.29     1136.18     24.03 o 
   2   1  21      407.97      424.94     11.43 o 
   3   1  21     1252.97     1329.51     26.20 o 
   4   1  21      176.44      171.45      9.29 o 
   5   1  21      399.45      421.09     12.48 o 
   6   1  21        0.11       -7.17      7.24 o 
   7   1  21       30.42       25.01      5.98 o 
   8   1  21      133.30      130.34      9.42 o 
   9   1  21      175.88      179.63     12.65 o 
  10   1  21        2.35        6.97     10.71 o 
   0   2  21      546.71      542.35     20.03 o 
   1   2  21      674.68      693.65     15.96 o 
   2   2  21       32.48       30.27      6.57 o 
   3   2  21       25.69       25.44      7.94 o 
   4   2  21        0.08       -1.60      6.78 o 
   5   2  21       43.43       33.60      6.74 o 
   6   2  21      413.25      403.85     13.45 o 
   7   2  21        7.58        5.35      7.61 o 
   8   2  21       21.50       12.79      8.53 o 
   9   2  21      122.40      127.81     11.11 o 
   1   3  21       44.04       32.58      6.72 o 
   2   3  21        0.09       -8.26      8.26 o 
   3   3  21       72.15       73.17      7.61 o 
   4   3  21      344.84      309.49     11.86 o 
   5   3  21        0.53        0.20      7.37 o 
   6   3  21       37.84       30.23      9.09 o 
   7   3  21       17.07       12.23      8.80 o 
   8   3  21        3.77       -3.24      8.99 o 
   9   3  21      244.08      201.77     18.07 o 
   0   4  21        9.45       13.75     10.05 o 
   1   4  21      601.70      593.26     16.91 o 
   2   4  21        1.83        1.40      6.57 o 
   3   4  21      282.62      287.53     12.01 o 
   4   4  21       55.88       66.36      7.81 o 
   5   4  21        5.77       14.12      7.59 o 
   6   4  21      118.21      107.97     10.36 o 
   7   4  21      798.19      865.69     27.63 o 
   8   4  21        0.44       10.27     10.75 o 
   1   5  21       47.48       37.41     10.09 o 
   2   5  21        0.02        4.24      7.79 o 
   3   5  21      452.96      451.06     16.09 o 
   4   5  21       59.50       67.62      9.47 o 
   5   5  21      392.76      421.40     15.72 o 
   6   5  21        3.67        1.70      8.85 o 
   7   5  21       70.00       43.55     13.20 o 
   0   6  21      592.98      563.56     33.24 o 
   1   6  21       86.24       91.69      9.95 o 
   2   6  21        0.17       -8.46      8.46 o 
   3   6  21      133.15       96.85     11.42 o 
   4   6  21       18.54       -0.40     11.24 o 
   5   6  21        1.78       15.29     10.44 o 
   1   7  21       18.21       10.98     11.04 o 
   2   7  21        6.09       -2.65     10.54 o 
   3   7  21       13.77       22.66     14.63 o 
   0   0  22      438.27      392.51     25.66 o 
   1   0  22     1116.40     1164.35     35.10 o 
   2   0  22      141.63      130.06     12.40 o 
   3   0  22      306.51      307.99     15.13 o 
   4   0  22       26.08       15.92      7.91 o 
   5   0  22       51.79       45.73     11.52 o 
   6   0  22        0.62        3.91     11.20 o 
   7   0  22      411.78      419.08     21.41 o 
   8   0  22      919.82      986.66     36.35 o 
   9   0  22      392.87      440.33     42.60 o 
   1   1  22       56.53       47.63      8.84 o 
   2   1  22       57.68       38.44      7.36 o 
   3   1  22      770.29      828.94     19.46 o 
   4   1  22       48.62       42.63      7.34 o 
   5   1  22       11.27        6.73      7.66 o 
   6   1  22       51.76       41.57      9.27 o 
   7   1  22        1.78        1.17      8.42 o 
   8   1  22      182.65      183.66     10.44 o 
   9   1  22      397.89      403.05     19.46 o 
   0   2  22     1262.12     1345.57     40.25 o 
   1   2  22      162.17      166.86     10.41 o 
   2   2  22      195.08      179.07      9.52 o 
   3   2  22      327.80      333.62     11.94 o 
   4   2  22       14.42       31.96      8.24 o 
   5   2  22      332.87      324.21     14.13 o 
   6   2  22       75.95       65.10     10.64 o 
   7   2  22      369.41      373.48     15.09 o 
   8   2  22      251.72      274.31     14.77 o 
   1   3  22        5.83       -7.88      7.88 o 
   2   3  22      426.18      429.48     14.60 o 
   3   3  22       33.55       23.48      7.12 o 
   4   3  22       10.14       10.97      7.62 o 
   5   3  22      122.60      142.75     11.04 o 
   6   3  22      743.52      768.76     22.38 o 
   7   3  22      434.92      454.90     18.35 o 
   8   3  22       15.89       32.87     11.52 o 
   0   4  22       76.19       81.49     14.50 o 
   1   4  22      311.03      319.18     13.28 o 
   2   4  22      111.74      104.04      9.97 o 
   3   4  22       15.07       20.37      8.58 o 
   4   4  22      124.00      108.06     10.25 o 
   5   4  22       14.38       37.06      8.57 o 
   6   4  22       97.20       83.95     10.40 o 
   7   4  22      272.21      278.69     16.75 o 
   1   5  22       97.11       86.26      9.33 o 
   2   5  22      211.98      214.18     13.67 o 
   3   5  22       95.45       96.21     10.03 o 
   4   5  22       68.98       67.79      9.54 o 
   5   5  22      106.88      150.06     13.15 o 
   6   5  22      168.10      164.45     13.26 o 
   0   6  22       89.80       89.73     16.52 o 
   1   6  22        0.71       -8.68      9.74 o 
   2   6  22       82.66       84.19     19.13 o 
   3   6  22      130.96      146.94     12.42 o 
   4   6  22        5.90      -10.14     10.14 o 
   1   1  23       48.81       53.06      7.09 o 
   2   1  23      225.55      221.05     10.15 o 
   3   1  23      472.01      486.85     15.78 o 
   4   1  23      216.45      218.13     12.17 o 
   5   1  23       60.88       76.65      9.56 o 
   6   1  23     2008.34     2195.86     52.19 o 
   7   1  23        5.55        2.81      7.81 o 
   8   1  23       43.88       43.66     11.55 o 
   0   2  23        0.34        3.10     11.23 o 
   1   2  23       96.88       83.38      8.33 o 
   2   2  23     1137.94     1203.54     28.30 o 
   3   2  23       75.59       66.29      9.88 o 
   4   2  23       31.31       28.60      9.79 o 
   5   2  23        9.28        7.40      8.70 o 
   6   2  23        0.16        1.23      9.95 o 
   7   2  23       33.10       41.72     10.30 o 
   8   2  23      340.38      347.55     18.81 o 
   1   3  23        3.90       -2.39      8.00 o 
   2   3  23        0.41       -6.24      8.09 o 
   3   3  23      146.74      147.23     11.45 o 
   4   3  23       61.77       46.44      9.55 o 
   5   3  23        5.40       14.01      9.25 o 
   6   3  23       31.69       31.71     10.95 o 
   7   3  23      240.98      256.74     16.25 o 
   0   4  23     1231.85     1282.66     65.63 o 
   1   4  23       99.94       92.56     10.45 o 
   2   4  23      380.71      387.08     16.27 o 
   3   4  23      166.65      153.63     10.73 o 
   4   4  23       32.48       31.81      9.16 o 
   5   4  23        4.36        5.07      9.31 o 
   6   4  23       81.58       44.65     11.31 o 
   1   5  23       35.61       29.56      9.46 o 
   2   5  23       90.41       74.47     11.91 o 
   3   5  23      109.91       95.89     12.17 o 
   4   5  23      288.94      304.86     15.94 o 
   5   5  23       14.60       22.08     10.96 o 
   0   6  23      518.97      510.67     31.80 o 
   1   6  23        5.51        6.29     10.64 o 
   2   6  23       44.67       65.16     14.29 o 
   0   0  24      689.71      721.78     38.64 o 
   1   0  24      212.37      225.01     14.74 o 
   2   0  24       97.32       99.07     13.22 o 
   3   0  24      135.70      144.29     15.68 o 
   4   0  24       30.04       40.07     13.22 o 
   5   0  24       24.99       31.49     13.94 o 
   6   0  24      213.78      212.17     16.57 o 
   7   0  24     1585.36     1719.52     68.89 o 
   1   1  24        0.84       -6.29      7.01 o 
   2   1  24        0.01       -5.32      8.65 o 
   3   1  24      227.47      237.37     12.76 o 
   4   1  24        7.26       22.68     10.19 o 
   5   1  24       46.25       52.97     10.48 o 
   6   1  24       51.74       47.88     11.46 o 
   7   1  24       21.70        9.55     11.03 o 
   0   2  24       33.61       19.70     13.39 o 
   1   2  24        0.19       -0.88      7.79 o 
   2   2  24       55.46       68.10      9.97 o 
   3   2  24      199.10      216.86     10.92 o 
   4   2  24      120.71      124.27     11.61 o 
   5   2  24       37.77       44.80     10.85 o 
   6   2  24       43.92       17.79     11.86 o 
   7   2  24       93.18       84.34     11.52 o 
   1   3  24      129.70      116.67      9.76 o 
   2   3  24       69.06       63.05     10.33 o 
   3   3  24      647.71      680.30     21.17 o 
   4   3  24        2.46        2.71      8.87 o 
   5   3  24      154.17      159.65     14.86 o 
   6   3  24      278.93      279.46     16.61 o 
   0   4  24       25.22       21.19     14.23 o 
   1   4  24       16.79       10.82      9.44 o 
   2   4  24      134.53      117.03     12.84 o 
   3   4  24      215.02      188.94     13.56 o 
   4   4  24        2.46       15.21      9.59 o 
   5   4  24        1.77        2.89      9.31 o 
   1   5  24      110.58       70.40     14.60 o 
   2   5  24       80.79       49.27     11.84 o 
   3   5  24      130.98      112.30     15.12 o 
   1   1  25       51.37       40.67      9.81 o 
   2   1  25       58.05       63.79      8.84 o 
   3   1  25      346.01      398.65     17.20 o 
   4   1  25      125.62      130.90     12.53 o 
   5   1  25       35.01       34.33      9.57 o 
   6   1  25       62.67       67.24     12.29 o 
   0   2  25       85.94       94.98     16.43 o 
   1   2  25      239.17      264.15     14.21 o 
   2   2  25      149.43      134.12     11.58 o 
   3   2  25       76.71       73.80     10.85 o 
   4   2  25       44.35       44.06     11.57 o 
   5   2  25        0.37       11.35     12.88 o 
   1   3  25       60.75       59.90     10.74 o 
   2   3  25        9.91        5.38      9.93 o 
   3   3  25        1.67       -5.30      9.44 o 
   4   3  25        0.97        1.33     10.57 o 
   5   3  25       54.57       35.04     11.83 o 
   0   4  25       10.59        0.20     15.51 o 
   1   4  25      623.52      618.39     23.64 o 
   2   4  25       64.30       43.09     12.31 o 
   3   4  25      186.22      176.22     14.23 o 
   0   0  26     2651.43     2989.54    137.46 o 
   1   0  26      121.11       91.37     14.78 o 
   2   0  26       59.87       40.64     16.79 o 
   3   0  26       98.03       98.61     16.58 o 
   4   0  26       23.58       35.19     17.40 o 
   5   0  26        1.11       10.77     14.95 o 
   1   1  26        9.03        8.28      9.93 o 
   2   1  26      304.18      314.94     15.21 o 
   3   1  26       87.46       90.68     12.50 o 
   4   1  26       96.13       99.39     15.43 o 
   0   2  26      221.48      196.96     18.28 o 
   1   2  26       12.05       -4.19      9.04 o 
   2   2  26        9.17       15.73     12.78 o 
   3   2  26       47.22       59.79     11.00 o 
   4   2  26       57.72       42.99     12.38 o 
   1   3  26       28.05       27.61     10.99 o 
   2   3  26      466.95      469.70     19.96 o 
   3   3  26      419.53      406.70     19.31 o 
   1   1  27      123.71      102.70     12.26 o 
   2   1  27        3.99       -0.58     13.91 o 
   0   2  27      644.69      741.96     38.50 o 
   1   2  27        0.35       12.91     12.92 o 
                                                 
